# Supplementary material for: miR-25 modulates triacylglycerol and lipid accumulation in goat mammary epithelial cells by repressing PGC-1beta
Source: J Anim Sci Biotechnol. 2018 Jun 18;9:48. doi: 10.1186/s40104-018-0262-0 (PMC6004671; doi:10.1186/s40104-018-0262-0)
Supplement: Supplementary file 1 — Table S1. Primers used for miRNA real-time PCR. (XLSX 58 kb) [file 40104_2018_262_MOESM1_ESM.xlsx]

## Sheet: Sheet1
Table S1
miRNA	mature sequence	F-primer sequence	RT-primer sequence	Detection (Y/N)
>bta-let-7a-3p MIMAT0004330	CUAUACAAUCUACUGUCUUUC	TGTCGGCTATACAATCTACTG	GTGCAGGGTCCGAGGTCAGAGCCACCTGGGCAATTTTTTTTTTTGAAAGA	Y
>bta-let-7b MIMAT0004331	UGAGGUAGUAGGUUGUGUGGUU	TCGGTGAGGTAGTAGGTTGT	GTGCAGGGTCCGAGGTCAGAGCCACCTGGGCAATTTTTTTTTTTAACCAC	Y
>bta-let-7d MIMAT0003810	AGAGGUAGUAGGUUGCAUAGUU	CGGAGAGGTAGTAGGTTGC	GTGCAGGGTCCGAGGTCAGAGCCACCTGGGCAATTTTTTTTTTTAACTAT	Y
>bta-let-7e MIMAT0004333	UGAGGUAGGAGGUUGUAUAGU	TCGGTGAGGTAGGAGGTTG	GTGCAGGGTCCGAGGTCAGAGCCACCTGGGCAATTTTTTTTTTTACTATA	Y
>bta-let-7f MIMAT0003519	UGAGGUAGUAGAUUGUAUAGUU	TTCGGTGAGGTAGTAGATTGT	GTGCAGGGTCCGAGGTCAGAGCCACCTGGGCAATTTTTTTTTTTAACTAT	Y
>bta-let-7g MIMAT0003838	UGAGGUAGUAGUUUGUACAGUU	TTCGGTGAGGTAGTAGTTTGT	GTGCAGGGTCCGAGGTCAGAGCCACCTGGGCAATTTTTTTTTTTAACTGT	Y
>bta-miR-1 MIMAT0009214	UGGAAUGUAAAGAAGUAUGUAU	GTCGGTGGAATGTAAAGAAGT	GTGCAGGGTCCGAGGTCAGAGCCACCTGGGCAATTTTTTTTTTTATACAT	Y
>bta-miR-100 MIMAT0009215	AACCCGUAGAUCCGAACUUGUG	CGGAACCCGTAGATCCGAA	GTGCAGGGTCCGAGGTCAGAGCCACCTGGGCAATTTTTTTTTTTCACAAG	Y
>bta-miR-101 MIMAT0003520	UACAGUACUGUGAUAACUGAA	TGTCGGTACAGTACTGTGATA	GTGCAGGGTCCGAGGTCAGAGCCACCTGGGCAATTTTTTTTTTTCAGTTA	Y
>bta-miR-103 MIMAT0003521	AGCAGCAUUGUACAGGGCUAUGA	GGAGCAGCATTGTACAGGG	GTGCAGGGTCCGAGGTCAGAGCCACCTGGGCAATTTTTTTTTTTCATAGC	Y
>bta-miR-105a MIMAT0009217	UCAAAUGCUCAGACUCCUGUGGU	TGGTCAAATGCTCAGACTCC	GTGCAGGGTCCGAGGTCAGAGCCACCTGGGCAATTTTTTTTTTTACCACA	Y
>bta-miR-106a MIMAT0003784	AAAAGUGCUUACAGUGCAGGUA	TTCGGAAAAGTGCTTACAGTG	GTGCAGGGTCCGAGGTCAGAGCCACCTGGGCAATTTTTTTTTTTACCTGC	Y
>bta-miR-10a MIMAT0003786	UACCCUGUAGAUCCGAAUUUGUG	TGGTACCCTGTAGATCCGAA	GTGCAGGGTCCGAGGTCAGAGCCACCTGGGCAATTTTTTTTTTTCACAAA	Y
>bta-miR-10b MIMAT0003839	UACCCUGUAGAACCGAAUUUGUG	TGGTACCCTGTAGAACCGAA	GTGCAGGGTCCGAGGTCAGAGCCACCTGGGCAATTTTTTTTTTTCACAAA	Y
>bta-miR-1179 MIMAT0009957	AAGCAUUCUUUCAUUGGUUGG	GGTCGGAAGCATTCTTTCATT	GTGCAGGGTCCGAGGTCAGAGCCACCTGGGCAATTTTTTTTTTTCCAACC	Y
>bta-miR-1185 MIMAT0009973	AGAGGAUACCCUUUGUAUGUU	TTCGGAGAGGATACCCTTTG	GTGCAGGGTCCGAGGTCAGAGCCACCTGGGCAATTTTTTTTTTTAACATA	Y
>bta-miR-1193 MIMAT0009965	UAGGUCACCCGUUUGACUAUC	TCGGTAGGTCACCCGTTTG	GTGCAGGGTCCGAGGTCAGAGCCACCTGGGCAATTTTTTTTTTTGATAGT	Y
>bta-miR-122 MIMAT0003849	UGGAGUGUGACAAUGGUGUUUG	CGGTGGAGTGTGACAATGG	GTGCAGGGTCCGAGGTCAGAGCCACCTGGGCAATTTTTTTTTTTCAAACA	Y
>bta-miR-1224 MIMAT0009944	GUGAGGACUCGGGAGGUGGAG	TGGGTGAGGACTCGGGAG	GTGCAGGGTCCGAGGTCAGAGCCACCTGGGCAATTTTTTTTTTTCTCCAC	Y
>bta-miR-1225-3p MIMAT0009952	CCGAGCCCCUGUGCCGCCCCCAG	CCGAGCCCCTGTGCCGC	GTGCAGGGTCCGAGGTCAGAGCCACCTGGGCAATTTTTTTTTTTCTGGGG	Y
>bta-miR-1247-3p MIMAT0025550	CGGGAACGUCGGGACUGGAGC	GGCGGGAACGTCGGGAC	GTGCAGGGTCCGAGGTCAGAGCCACCTGGGCAATTTTTTTTTTTGCTCCA	Y
>bta-miR-1247-5p MIMAT0025549	ACCCGUCCCGUGCGUCCCCGGA	GACCCGTCCCGTGCGTC	GTGCAGGGTCCGAGGTCAGAGCCACCTGGGCAATTTTTTTTTTTCCGGGG	Y
>bta-miR-1248 MIMAT0009972	ACCUUCUUGUAUAAGCACUGUGCUAAA	GACCTTCTTGTATAAGCACTG	GTGCAGGGTCCGAGGTCAGAGCCACCTGGGCAATTTTTTTTTTTAGCACA	Y
>bta-miR-124a MIMAT0003811	UAAGGCACGCGGUGAAUGCCAAG	GGTAAGGCACGCGGTGAAT	GTGCAGGGTCCGAGGTCAGAGCCACCTGGGCAATTTTTTTTTTTCTTGGC	Y
>bta-miR-124b MIMAT0013774	UAAGGCACGCGGUGAAUGCCAAG	GGTAAGGCACGCGGTGAAT	GTGCAGGGTCCGAGGTCAGAGCCACCTGGGCAATTTTTTTTTTTCTTGGC	Y
>bta-miR-1251 MIMAT0009963	ACUCUAGCUGCCAAAGGCGCU	TTCGGACTCTAGCTGCCAAA	GTGCAGGGTCCGAGGTCAGAGCCACCTGGGCAATTTTTTTTTTTAGCGCC	Y
>bta-miR-1256 MIMAT0009960	AGGCAUUGACUUCUCUCUAGAU	TCGGAGGCATTGACTTCTCT	GTGCAGGGTCCGAGGTCAGAGCCACCTGGGCAATTTTTTTTTTTATCTAG	Y
>bta-miR-125a MIMAT0003538	UCCCUGAGACCCUUUAACCUGUG	TGGTCCCTGAGACCCTTTAA	GTGCAGGGTCCGAGGTCAGAGCCACCTGGGCAATTTTTTTTTTTCACAGG	Y
>bta-miR-125b MIMAT0003539	UCCCUGAGACCCUAACUUGUGA	TGGTCCCTGAGACCCTAAC	GTGCAGGGTCCGAGGTCAGAGCCACCTGGGCAATTTTTTTTTTTCACAAG	Y
>bta-miR-126-3p MIMAT0003540	CGUACCGUGAGUAAUAAUGCG	TTCGGCGTACCGTGAGTAAT	GTGCAGGGTCCGAGGTCAGAGCCACCTGGGCAATTTTTTTTTTTCGCATT	Y
>bta-miR-126-5p MIMAT0004328	CAUUAUUACUUUUGGUACGCG	GGTCGGCATTATTACTTTTGG	GTGCAGGGTCCGAGGTCAGAGCCACCTGGGCAATTTTTTTTTTTCGCGTA	Y
>bta-miR-127 MIMAT0003787	UCGGAUCCGUCUGAGCUUGGCU	GGTCGGATCCGTCTGAGC	GTGCAGGGTCCGAGGTCAGAGCCACCTGGGCAATTTTTTTTTTTAGCCAA	Y
>bta-miR-1281 MIMAT0009962	UCGCCUCCUCCUCUCCC	GGTCGGTCGCCTCCTCC	GTGCAGGGTCCGAGGTCAGAGCCACCTGGGCAATTTTTTTTTTTGGGAGA	Y
>bta-miR-1282 MIMAT0009954	UCGUUUGCCUUUUUCUGCUU	GGTCGGTCGTTTGCCTTTTT	GTGCAGGGTCCGAGGTCAGAGCCACCTGGGCAATTTTTTTTTTTAAGCAG	Y
>bta-miR-1287 MIMAT0009971	UGCUGGAUCAGUGGUUUGAGUC	CGGTGCTGGATCAGTGGTT	GTGCAGGGTCCGAGGTCAGAGCCACCTGGGCAATTTTTTTTTTTGACTCA	Y
>bta-miR-129 MIMAT0009220	CUUUUUGCGGUCUGGGCUUGCU	TGGCTTTTTGCGGTCTGGG	GTGCAGGGTCCGAGGTCAGAGCCACCTGGGCAATTTTTTTTTTTAGCAAG	Y
>bta-miR-1291 MIMAT0009956	UGGCCCUGACUGAAGACCUGCAGU	TTGGCCCTGACTGAAGACC	GTGCAGGGTCCGAGGTCAGAGCCACCTGGGCAATTTTTTTTTTTACTGCA	Y
>bta-miR-129-3p MIMAT0009222	AAGCCCUUACCCCAAAAAGCAU	CGGAAGCCCTTACCCCAAA	GTGCAGGGTCCGAGGTCAGAGCCACCTGGGCAATTTTTTTTTTTATGCTT	Y
>bta-miR-129-5p MIMAT0009221	CUUUUUGCGGUCUGGGCUUGCU	TGGCTTTTTGCGGTCTGGG	GTGCAGGGTCCGAGGTCAGAGCCACCTGGGCAATTTTTTTTTTTAGCAAG	Y
>bta-miR-1296 MIMAT0009964	UUAGGGCCCUGGCUCCAUCUCC	TGTTAGGGCCCTGGCTCC	GTGCAGGGTCCGAGGTCAGAGCCACCTGGGCAATTTTTTTTTTTGGAGAT	Y
>bta-miR-1306 MIMAT0009974	CCACCUCCCCUGCAAACGUCC	TGGCCACCTCCCCTGCAA	GTGCAGGGTCCGAGGTCAGAGCCACCTGGGCAATTTTTTTTTTTGGACGT	Y
>bta-miR-1307 MIMAT0009969	ACUCGGCGUGGCGUCGGUCGUG	GACTCGGCGTGGCGTCG	GTGCAGGGTCCGAGGTCAGAGCCACCTGGGCAATTTTTTTTTTTCACGAC	Y
>bta-miR-130a MIMAT0009223	CAGUGCAAUGUUAAAAGGGCAU	GTCGGCAGTGCAATGTTAAAA	GTGCAGGGTCCGAGGTCAGAGCCACCTGGGCAATTTTTTTTTTTATGCCC	Y
>bta-miR-130b MIMAT0009224	CAGUGCAAUGAUGAAAGGGCAU	TTCGGCAGTGCAATGATGAAA	GTGCAGGGTCCGAGGTCAGAGCCACCTGGGCAATTTTTTTTTTTATGCCC	Y
>bta-miR-132 MIMAT0003812	UAACAGUCUACAGCCAUGGUCG	TCGGTAACAGTCTACAGCCA	GTGCAGGGTCCGAGGTCAGAGCCACCTGGGCAATTTTTTTTTTTCGACCA	Y
>bta-miR-133a MIMAT0009225	UUUGGUCCCCUUCAACCAGCUG	CGGTTTGGTCCCCTTCAAC	GTGCAGGGTCCGAGGTCAGAGCCACCTGGGCAATTTTTTTTTTTCAGCTG	Y
>bta-miR-133b MIMAT0009226	UUUGGUCCCCUUCAACCAGCUA	CGGTTTGGTCCCCTTCAAC	GTGCAGGGTCCGAGGTCAGAGCCACCTGGGCAATTTTTTTTTTTAGCTGG	Y
>bta-miR-133c MIMAT0029949	AUUUGGUUCCAUUUUACCAGC	GGTCGGATTTGGTTCCATTTT	GTGCAGGGTCCGAGGTCAGAGCCACCTGGGCAATTTTTTTTTTTGCTGGT	Y
>bta-miR-134 MIMAT0009227	UGUGACUGGUUGACCAGAGUGG	CGGTGTGACTGGTTGACCA	GTGCAGGGTCCGAGGTCAGAGCCACCTGGGCAATTTTTTTTTTTCCACTC	Y
>bta-miR-1343-3p MIMAT0011840	CUCCUGGGGCCCGCACUCUC	GGCTCCTGGGGCCCGC	GTGCAGGGTCCGAGGTCAGAGCCACCTGGGCAATTTTTTTTTTTGAGAGT	Y
>bta-miR-1343-5p MIMAT0011839	UGGGGAGCGGCCCCCGGGCGGG	TGGGGAGCGGCCCCCG	GTGCAGGGTCCGAGGTCAGAGCCACCTGGGCAATTTTTTTTTTTCCCGCC	Y
>bta-miR-135a MIMAT0009228	UAUGGCUUUUUAUUCCUAUGUGA	TTCGGTATGGCTTTTTATTCCT	GTGCAGGGTCCGAGGTCAGAGCCACCTGGGCAATTTTTTTTTTTCACATA	Y
>bta-miR-137 MIMAT0009231	UUAUUGCUUAAGAAUACGCGUAG	GTCGGTTATTGCTTAAGAATAC	GTGCAGGGTCCGAGGTCAGAGCCACCTGGGCAATTTTTTTTTTTCTACGC	Y
>bta-miR-138 MIMAT0003813	AGCUGGUGUUGUGAAUCAGGCCG	TGGAGCTGGTGTTGTGAATC	GTGCAGGGTCCGAGGTCAGAGCCACCTGGGCAATTTTTTTTTTTCGGCCT	Y
>bta-miR-1388-5p MIMAT0013590	AGGACUGUCCAACCUGAGAAU	TCGGAGGACTGTCCAACCT	GTGCAGGGTCCGAGGTCAGAGCCACCTGGGCAATTTTTTTTTTTATTCTC	Y
>bta-miR-139 MIMAT0003788	UCUACAGUGCACGUGUCUCCAGU	GGTCTACAGTGCACGTGTC	GTGCAGGGTCCGAGGTCAGAGCCACCTGGGCAATTTTTTTTTTTACTGGA	Y
>bta-miR-141 MIMAT0009232	UAACACUGUCUGGUAAAGAUGG	TTCGGTAACACTGTCTGGTAA	GTGCAGGGTCCGAGGTCAGAGCCACCTGGGCAATTTTTTTTTTTCCATCT	Y
>bta-miR-142-3p MIMAT0003791	AGUGUUUCCUACUUUAUGGAUG	GTCGGAGTGTTTCCTACTTTA	GTGCAGGGTCCGAGGTCAGAGCCACCTGGGCAATTTTTTTTTTTCATCCA	Y
>bta-miR-142-5p MIMAT0003790	CAUAAAGUAGAAAGCACUAC	TGGTCGGCATAAAGTAGAAAG	GTGCAGGGTCCGAGGTCAGAGCCACCTGGGCAATTTTTTTTTTTGTAGTG	Y
>bta-miR-143 MIMAT0009233	UGAGAUGAAGCACUGUAGCUCG	TCGGTGAGATGAAGCACTGT	GTGCAGGGTCCGAGGTCAGAGCCACCTGGGCAATTTTTTTTTTTCGAGCT	Y
>bta-miR-1434-3p MIMAT0012040	GAAGAAAUCUAAGGUCUGAGG	TGTCGGGAAGAAATCTAAGGT	GTGCAGGGTCCGAGGTCAGAGCCACCTGGGCAATTTTTTTTTTTCCTCAG	Y
>bta-miR-144 MIMAT0009234	UACAGUAUAGAUGAUGUACUAG	GTCGGTACAGTATAGATGATG	GTGCAGGGTCCGAGGTCAGAGCCACCTGGGCAATTTTTTTTTTTCTAGTA	Y
>bta-miR-145 MIMAT0003542	GUCCAGUUUUCCCAGGAAUCCCU	GGGTCCAGTTTTCCCAGGA	GTGCAGGGTCCGAGGTCAGAGCCACCTGGGCAATTTTTTTTTTTAGGGAT	Y
>bta-miR-146a MIMAT0009236	UGAGAACUGAAUUCCAUAGGUUGU	CGGTGAGAACTGAATTCCATA	GTGCAGGGTCCGAGGTCAGAGCCACCTGGGCAATTTTTTTTTTTACAACC	Y
>bta-miR-148b MIMAT0003814	UCAGUGCAUCACAGAACUUUGU	TCGGTCAGTGCATCACAGAA	GTGCAGGGTCCGAGGTCAGAGCCACCTGGGCAATTTTTTTTTTTACAAAG	Y
>bta-miR-149-3p MIMAT0024571	GAGGGAGGGACGGGGGCUGUGC	TGAGGGAGGGACGGGGG	GTGCAGGGTCCGAGGTCAGAGCCACCTGGGCAATTTTTTTTTTTGCACAG	Y
>bta-miR-149-5p MIMAT0024570	UCUGGCUCCGUGUCUUCACUCCC	TGTCTGGCTCCGTGTCTTC	GTGCAGGGTCCGAGGTCAGAGCCACCTGGGCAATTTTTTTTTTTGGGAGT	Y
>bta-miR-150 MIMAT0003845	UCUCCCAACCCUUGUACCAGUGU	GGTCTCCCAACCCTTGTAC	GTGCAGGGTCCGAGGTCAGAGCCACCTGGGCAATTTTTTTTTTTACACTG	Y
>bta-miR-151-3p MIMAT0003524	CUAGACUGAAGCUCCUUGAGG	TCGGCTAGACTGAAGCTCC	GTGCAGGGTCCGAGGTCAGAGCCACCTGGGCAATTTTTTTTTTTCCTCAA	Y
>bta-miR-151-5p MIMAT0003523	UCGAGGAGCUCACAGUCUAGU	CGGTCGAGGAGCTCACAG	GTGCAGGGTCCGAGGTCAGAGCCACCTGGGCAATTTTTTTTTTTACTAGA	Y
>bta-miR-152 MIMAT0009238	UCAGUGCAUGACAGAACUUGGG	TCGGTCAGTGCATGACAGAA	GTGCAGGGTCCGAGGTCAGAGCCACCTGGGCAATTTTTTTTTTTCCCAAG	Y
>bta-miR-153 MIMAT0009239	UUGCAUAGUCACAAAAGUGAUC	GTCGGTTGCATAGTCACAAAA	GTGCAGGGTCCGAGGTCAGAGCCACCTGGGCAATTTTTTTTTTTGATCAC	Y
>bta-miR-155 MIMAT0009241	UUAAUGCUAAUCGUGAUAGGGGU	TTCGGTTAATGCTAATCGTGAT	GTGCAGGGTCCGAGGTCAGAGCCACCTGGGCAATTTTTTTTTTTACCCCT	Y
>bta-miR-1584-5p MIMAT0011969	UUGGGGCUGGGCUGGGGGCA	CGGTTGGGGCTGGGCTG	GTGCAGGGTCCGAGGTCAGAGCCACCTGGGCAATTTTTTTTTTTGCCCCC	Y
>bta-miR-15a MIMAT0004334	UAGCAGCACAUAAUGGUUUGU	GTCGGTAGCAGCACATAATG	GTGCAGGGTCCGAGGTCAGAGCCACCTGGGCAATTTTTTTTTTTACAAAC	Y
>bta-miR-15b MIMAT0003792	UAGCAGCACAUCAUGGUUUACA	CGGTAGCAGCACATCATGG	GTGCAGGGTCCGAGGTCAGAGCCACCTGGGCAATTTTTTTTTTTGTAAAC	Y
>bta-miR-1603 MIMAT0011823	GUGGUUUGUUUUGUGUUUUU	GGTCGGGTGGTTTGTTTTGT	GTGCAGGGTCCGAGGTCAGAGCCACCTGGGCAATTTTTTTTTTTAAAAAC	Y
>bta-miR-16a MIMAT0009242	UAGCAGCACGUAAAUAUUGGUG	TTCGGTAGCAGCACGTAAATA	GTGCAGGGTCCGAGGTCAGAGCCACCTGGGCAATTTTTTTTTTTCACCAA	Y
>bta-miR-17-3p MIMAT0003816	ACUGCAGUGAAGGCACUUGU	TTCGGACTGCAGTGAAGGC	GTGCAGGGTCCGAGGTCAGAGCCACCTGGGCAATTTTTTTTTTTACAAGT	Y
>bta-miR-17-5p MIMAT0003815	CAAAGUGCUUACAGUGCAGGUAGU	GGCAAAGTGCTTACAGTGCA	GTGCAGGGTCCGAGGTCAGAGCCACCTGGGCAATTTTTTTTTTTACTACC	Y
>bta-miR-1777b MIMAT0012046	GGGGGCGGUGGGGGGCGGGG	TGGGGGGCGGTGGGGG	GTGCAGGGTCCGAGGTCAGAGCCACCTGGGCAATTTTTTTTTTTCCCCGC	Y
>bta-miR-1814a MIMAT0011874	AGGUUUUUUGGUUUUGUUUU	TGGTCGGAGGTTTTTTGGTTT	GTGCAGGGTCCGAGGTCAGAGCCACCTGGGCAATTTTTTTTTTTAAAACA	Y
>bta-miR-1814b MIMAT0011908	AGAUUGUUUAGUUUUGUUUG	CGGTCGGAGATTGTTTAGTTT	GTGCAGGGTCCGAGGTCAGAGCCACCTGGGCAATTTTTTTTTTTCAAACA	Y
>bta-miR-1814c MIMAT0011984	GUUUUGUUUGGGUUUGUUUU	GGTCGGGTTTTGTTTGGGTT	GTGCAGGGTCCGAGGTCAGAGCCACCTGGGCAATTTTTTTTTTTAAAACA	Y
>bta-miR-181a MIMAT0003543	AACAUUCAACGCUGUCGGUGAGUU	TGAACATTCAACGCTGTCGG	GTGCAGGGTCCGAGGTCAGAGCCACCTGGGCAATTTTTTTTTTTAACTCA	Y
>bta-miR-181b MIMAT0003793	AACAUUCAUUGCUGUCGGUGGGUU	GGAACATTCATTGCTGTCGG	GTGCAGGGTCCGAGGTCAGAGCCACCTGGGCAATTTTTTTTTTTAACCCA	Y
>bta-miR-181c MIMAT0003817	AACAUUCAACCUGUCGGUGAGUUU	GGAACATTCAACCTGTCGGT	GTGCAGGGTCCGAGGTCAGAGCCACCTGGGCAATTTTTTTTTTTAAACTC	Y
>bta-miR-181d MIMAT0009243	AACAUUCAUUGUUGUCGGUGGGU	TCGGAACATTCATTGTTGTCG	GTGCAGGGTCCGAGGTCAGAGCCACCTGGGCAATTTTTTTTTTTACCCAC	Y
>bta-miR-182 MIMAT0009244	UUUGGCAAUGGUAGAACUCACACU	TGGTTTGGCAATGGTAGAACT	GTGCAGGGTCCGAGGTCAGAGCCACCTGGGCAATTTTTTTTTTTAGTGTG	Y
>bta-miR-1835 MIMAT0009961	UGCACCCUGAGAGCUGGGGCUG	GGTGCACCCTGAGAGCTG	GTGCAGGGTCCGAGGTCAGAGCCACCTGGGCAATTTTTTTTTTTCAGCCC	Y
>bta-miR-184 MIMAT0009246	UGGACGGAGAACUGAUAAGGGU	CGGTGGACGGAGAACTGAT	GTGCAGGGTCCGAGGTCAGAGCCACCTGGGCAATTTTTTTTTTTACCCTT	Y
>bta-miR-1843 MIMAT0011990	AAGCUUCGUGGUCUCUGUCUUGCC	TGAAGCTTCGTGGTCTCTGT	GTGCAGGGTCCGAGGTCAGAGCCACCTGGGCAATTTTTTTTTTTGGCAAG	Y
>bta-miR-186 MIMAT0003818	CAAAGAAUUCUCCUUUUGGGCU	GTCGGCAAAGAATTCTCCTTT	GTGCAGGGTCCGAGGTCAGAGCCACCTGGGCAATTTTTTTTTTTAGCCCA	Y
>bta-miR-187 MIMAT0009248	UCGUGUCUUGUGUUGCAGCCGG	CGGTCGTGTCTTGTGTTGC	GTGCAGGGTCCGAGGTCAGAGCCACCTGGGCAATTTTTTTTTTTCCGGCT	Y
>bta-miR-188 MIMAT0009249	CAUCCCUUGCAUGGUGGAGGGU	TGGCATCCCTTGCATGGTG	GTGCAGGGTCCGAGGTCAGAGCCACCTGGGCAATTTTTTTTTTTACCCTC	Y
>bta-miR-18a MIMAT0003526	UAAGGUGCAUCUAGUGCAGAUA	TCGGTAAGGTGCATCTAGTG	GTGCAGGGTCCGAGGTCAGAGCCACCTGGGCAATTTTTTTTTTTATCTGC	Y
>bta-miR-18b MIMAT0003517	UAAGGUGCAUCUAGUGCAGUUA	TCGGTAAGGTGCATCTAGTG	GTGCAGGGTCCGAGGTCAGAGCCACCTGGGCAATTTTTTTTTTTAACTGC	Y
>bta-miR-190a MIMAT0009251	UGAUAUGUUUGAUAUAUUAGGU	GGTCGGTGATATGTTTGATATA	GTGCAGGGTCCGAGGTCAGAGCCACCTGGGCAATTTTTTTTTTTACCTAA	Y
>bta-miR-190b MIMAT0009252	UGAUAUGUUUGAUAUUGGGUU	TGGTCGGTGATATGTTTGATAT	GTGCAGGGTCCGAGGTCAGAGCCACCTGGGCAATTTTTTTTTTTAACCCA	Y
>bta-miR-191 MIMAT0003819	CAACGGAAUCCCAAAAGCAGCUG	TGGCAACGGAATCCCAAAAG	GTGCAGGGTCCGAGGTCAGAGCCACCTGGGCAATTTTTTTTTTTCAGCTG	Y
>bta-miR-192 MIMAT0003820	CUGACCUAUGAAUUGACAGCCAG	CGGCTGACCTATGAATTGAC	GTGCAGGGTCCGAGGTCAGAGCCACCTGGGCAATTTTTTTTTTTCTGGCT	Y
>bta-miR-193a MIMAT0013837	GGGACUUUGUAGGCCAGUU	TGTCGGGGGACTTTGTAGG	GTGCAGGGTCCGAGGTCAGAGCCACCTGGGCAATTTTTTTTTTTAACTGG	Y
>bta-miR-196a MIMAT0009255	UAGGUAGUUUCAUGUUGUUGGG	GTCGGTAGGTAGTTTCATGTT	GTGCAGGGTCCGAGGTCAGAGCCACCTGGGCAATTTTTTTTTTTCCCAAC	Y
>bta-miR-196b MIMAT0009256	UAGGUAGUUUCCUGUUGUUGGGA	CGGTAGGTAGTTTCCTGTTG	GTGCAGGGTCCGAGGTCAGAGCCACCTGGGCAATTTTTTTTTTTCCCAAC	Y
>bta-miR-197 MIMAT0009257	UUCACCACCUUCUCCACCCAGC	CGGTTCACCACCTTCTCCA	GTGCAGGGTCCGAGGTCAGAGCCACCTGGGCAATTTTTTTTTTTGCTGGG	Y
>bta-miR-199a-3p MIMAT0003746	ACAGUAGUCUGCACAUUGGUUA	TCGGACAGTAGTCTGCACAT	GTGCAGGGTCCGAGGTCAGAGCCACCTGGGCAATTTTTTTTTTTAACCAA	Y
>bta-miR-199c MIMAT0011871	UACAGUAGUCUGCACAUUGG	TGTCGGTACAGTAGTCTGCA	GTGCAGGGTCCGAGGTCAGAGCCACCTGGGCAATTTTTTTTTTTCCAATG	Y
>bta-miR-19a MIMAT0004336	UGUGCAAAUCUAUGCAAAACUGA	TCGGTGTGCAAATCTATGCAA	GTGCAGGGTCCGAGGTCAGAGCCACCTGGGCAATTTTTTTTTTTCAGTTT	Y
>bta-miR-200c MIMAT0003823	UAAUACUGCCGGGUAAUGAUGGA	CGGTAATACTGCCGGGTAAT	GTGCAGGGTCCGAGGTCAGAGCCACCTGGGCAATTTTTTTTTTTCCATCA	Y
>bta-miR-205 MIMAT0003545	UCCUUCAUUCCACCGGAGUCUG	TGGTCCTTCATTCCACCGG	GTGCAGGGTCCGAGGTCAGAGCCACCTGGGCAATTTTTTTTTTTCAGACT	Y
>bta-miR-206 MIMAT0009260	UGGAAUGUAAGGAAGUGUGUGG	TTCGGTGGAATGTAAGGAAGT	GTGCAGGGTCCGAGGTCAGAGCCACCTGGGCAATTTTTTTTTTTCCACAC	Y
>bta-miR-208a MIMAT0009261	AUAAGACGAGCAAAAAGCUUGU	GTCGGATAAGACGAGCAAAAA	GTGCAGGGTCCGAGGTCAGAGCCACCTGGGCAATTTTTTTTTTTACAAGC	Y
>bta-miR-208b MIMAT0009262	AUAAGACGAACAAAAGGUUUGU	GTCGGATAAGACGAACAAAAG	GTGCAGGGTCCGAGGTCAGAGCCACCTGGGCAATTTTTTTTTTTACAAAC	Y
>bta-miR-20a MIMAT0003527	UAAAGUGCUUAUAGUGCAGGUAG	TCGGTAAAGTGCTTATAGTGC	GTGCAGGGTCCGAGGTCAGAGCCACCTGGGCAATTTTTTTTTTTCTACCT	Y
>bta-miR-212 MIMAT0009264	ACCUUGGCUCUAGACUGCUUACU	GGACCTTGGCTCTAGACTG	GTGCAGGGTCCGAGGTCAGAGCCACCTGGGCAATTTTTTTTTTTAGTAAG	Y
>bta-miR-21-3p MIMAT0003745	AACAGCAGUCGAUGGGCUGUCU	TGGAACAGCAGTCGATGGG	GTGCAGGGTCCGAGGTCAGAGCCACCTGGGCAATTTTTTTTTTTAGACAG	Y
>bta-miR-214 MIMAT0003825	ACAGCAGGCACAGACAGGCAGU	TGGACAGCAGGCACAGACA	GTGCAGGGTCCGAGGTCAGAGCCACCTGGGCAATTTTTTTTTTTACTGCC	Y
>bta-miR-21-5p MIMAT0003528	UAGCUUAUCAGACUGAUGUUGACU	TGGTAGCTTATCAGACTGATG	GTGCAGGGTCCGAGGTCAGAGCCACCTGGGCAATTTTTTTTTTTAGTCAA	Y
>bta-miR-216a MIMAT0009265	UAAUCUCAGCUGGCAACUGUGA	TCGGTAATCTCAGCTGGCAA	GTGCAGGGTCCGAGGTCAGAGCCACCTGGGCAATTTTTTTTTTTCACAGT	Y
>bta-miR-216b MIMAT0009266	AAAUCUCUGCAGGCAAAUGUGA	TCGGAAATCTCTGCAGGCAA	GTGCAGGGTCCGAGGTCAGAGCCACCTGGGCAATTTTTTTTTTTCACATT	Y
>bta-miR-217 MIMAT0009267	UACUGCAUCAGGAACUGAUUGGAU	GGTACTGCATCAGGAACTGA	GTGCAGGGTCCGAGGTCAGAGCCACCTGGGCAATTTTTTTTTTTATCCAA	Y
>bta-miR-219 MIMAT0030444	AGAGUUGAGUCUGGACGUCCCG	CGGAGAGTTGAGTCTGGAC	GTGCAGGGTCCGAGGTCAGAGCCACCTGGGCAATTTTTTTTTTTCGGGAC	Y
>bta-miR-219-5p MIMAT0009269	UGAUUGUCCAAACGCAAUUCUU	TCGGTGATTGTCCAAACGCA	GTGCAGGGTCCGAGGTCAGAGCCACCTGGGCAATTTTTTTTTTTAAGAAT	Y
>bta-miR-222 MIMAT0003530	AGCUACAUCUGGCUACUGGGU	TTCGGAGCTACATCTGGCTA	GTGCAGGGTCCGAGGTCAGAGCCACCTGGGCAATTTTTTTTTTTACCCAG	Y
>bta-miR-223 MIMAT0009270	UGUCAGUUUGUCAAAUACCCCA	GTCGGTGTCAGTTTGTCAAAT	GTGCAGGGTCCGAGGTCAGAGCCACCTGGGCAATTTTTTTTTTTGGGGTA	Y
>bta-miR-224 MIMAT0009271	CAAGUCACUAGUGGUUCCGUUUA	TGGCAAGTCACTAGTGGTTC	GTGCAGGGTCCGAGGTCAGAGCCACCTGGGCAATTTTTTTTTTTAAACGG	Y
>bta-miR-2284a MIMAT0011906	AAAAGUUCGUUGGGGUUUUU	TGTCGGAAAAGTTCGTTGGG	GTGCAGGGTCCGAGGTCAGAGCCACCTGGGCAATTTTTTTTTTTAAAAAC	Y
>bta-miR-2284aa MIMAT0025560	AAAAAAGUUUGUUUGGGUUUU	TGGTCGGAAAAAAGTTTGTTTG	GTGCAGGGTCCGAGGTCAGAGCCACCTGGGCAATTTTTTTTTTTAAAACC	Y
>bta-miR-2284ab MIMAT0030437	UAAAAGUUUGGUUGGGUUUUU	TGTCGGTAAAAGTTTGGTTGG	GTGCAGGGTCCGAGGTCAGAGCCACCTGGGCAATTTTTTTTTTTAAAAAC	Y
>bta-miR-2284ac MIMAT0030447	AAAUGUUCGCUUGGCUUUUUCC	TCGGAAATGTTCGCTTGGCT	GTGCAGGGTCCGAGGTCAGAGCCACCTGGGCAATTTTTTTTTTTGGAAAA	Y
>bta-miR-2284b MIMAT0011983	AAAAGUUCGUUUGGUUUUUUC	TGTCGGAAAAGTTCGTTTGGT	GTGCAGGGTCCGAGGTCAGAGCCACCTGGGCAATTTTTTTTTTTGAAAAA	Y
>bta-miR-2284c MIMAT0011926	AAAAAGUUCGUUUUGGUUUU	CGGTCGGAAAAAGTTCGTTTT	GTGCAGGGTCCGAGGTCAGAGCCACCTGGGCAATTTTTTTTTTTAAAACC	Y
>bta-miR-2284d MIMAT0011836	AAAAAGUUCGUUAGGGUUUUUC	TTCGGAAAAAGTTCGTTAGGG	GTGCAGGGTCCGAGGTCAGAGCCACCTGGGCAATTTTTTTTTTTGAAAAA	Y
>bta-miR-2284f MIMAT0011905	AAAGUUCGUUCGGAUUUUUC	TGTCGGAAAGTTCGTTCGGA	GTGCAGGGTCCGAGGTCAGAGCCACCTGGGCAATTTTTTTTTTTGAAAAA	Y
>bta-miR-2284g MIMAT0011847	AAAAGUUCGUUCGGCUUUUU	TGTCGGAAAAGTTCGTTCGG	GTGCAGGGTCCGAGGTCAGAGCCACCTGGGCAATTTTTTTTTTTAAAAAG	Y
>bta-miR-2284h-5p MIMAT0012019	CCCAAAAGUUCGUUCGGGUUU	TTCGGCCCAAAAGTTCGTTC	GTGCAGGGTCCGAGGTCAGAGCCACCTGGGCAATTTTTTTTTTTAAACCC	Y
>bta-miR-2284i MIMAT0011792	GAGAAGUUCGUUCUGGUGUUU	TTCGGGAGAAGTTCGTTCTG	GTGCAGGGTCCGAGGTCAGAGCCACCTGGGCAATTTTTTTTTTTAAACAC	Y
>bta-miR-2284j MIMAT0011827	GAAAAGUUCGUUCAGGUUUU	GGTCGGGAAAAGTTCGTTCA	GTGCAGGGTCCGAGGTCAGAGCCACCTGGGCAATTTTTTTTTTTAAAACC	Y
>bta-miR-2284k MIMAT0011907	GAAAAGUUCGGUCGGGUUUUU	TCGGGAAAAGTTCGGTCGG	GTGCAGGGTCCGAGGTCAGAGCCACCTGGGCAATTTTTTTTTTTAAAAAC	Y
>bta-miR-2284l MIMAT0011824	AAAAGUUGGUUCGGGUUUUU	TGTCGGAAAAGTTGGTTCGG	GTGCAGGGTCCGAGGTCAGAGCCACCTGGGCAATTTTTTTTTTTAAAAAC	Y
>bta-miR-2284m MIMAT0011976	GAAAAGUUUGUUCGGGUUUU	GGTCGGGAAAAGTTTGTTCG	GTGCAGGGTCCGAGGTCAGAGCCACCTGGGCAATTTTTTTTTTTAAAACC	Y
>bta-miR-2284n MIMAT0011846	AAAAAGUUUAUUCGGGUUUUU	GGTCGGAAAAAGTTTATTCGG	GTGCAGGGTCCGAGGTCAGAGCCACCTGGGCAATTTTTTTTTTTAAAAAC	Y
>bta-miR-2284o MIMAT0012068	AAAGUUCGUUCGGGGUUUUC	GTCGGAAAGTTCGTTCGGG	GTGCAGGGTCCGAGGTCAGAGCCACCTGGGCAATTTTTTTTTTTGAAAAC	Y
>bta-miR-2284p MIMAT0011885	UGAAAGUUUGUUCGGGAUUUU	GTCGGTGAAAGTTTGTTCGG	GTGCAGGGTCCGAGGTCAGAGCCACCTGGGCAATTTTTTTTTTTAAAATC	Y
>bta-miR-2284q MIMAT0011957	GGCCAAAAAGUUCGUUCGGA	GTCGGGGCCAAAAAGTTCG	GTGCAGGGTCCGAGGTCAGAGCCACCTGGGCAATTTTTTTTTTTCCGAAC	Y
>bta-miR-2284r MIMAT0012010	UUGGCCCAAAAGUUCGUUCGGAU	TGGTTGGCCCAAAAGTTCGT	GTGCAGGGTCCGAGGTCAGAGCCACCTGGGCAATTTTTTTTTTTATCCGA	Y
>bta-miR-2284s MIMAT0011811	UGGCCCAAAAGUUUGUUCGGAU	TCGGTGGCCCAAAAGTTTGT	GTGCAGGGTCCGAGGTCAGAGCCACCTGGGCAATTTTTTTTTTTATCCGA	Y
>bta-miR-2284t-3p MIMAT0011832	AAACUCGAAUGAAUGUUUUGGC	GTCGGAAACTCGAATGAATGT	GTGCAGGGTCCGAGGTCAGAGCCACCTGGGCAATTTTTTTTTTTGCCAAA	Y
>bta-miR-2284t-5p MIMAT0011831	GAAACAUUCACUCGGGUUUUU	TTCGGGAAACATTCACTCGG	GTGCAGGGTCCGAGGTCAGAGCCACCTGGGCAATTTTTTTTTTTAAAAAC	Y
>bta-miR-2284u MIMAT0011895	AAAAGUUCGUUCGGUUUUUCU	GTCGGAAAAGTTCGTTCGGT	GTGCAGGGTCCGAGGTCAGAGCCACCTGGGCAATTTTTTTTTTTAGAAAA	Y
>bta-miR-2284v MIMAT0011937	AAAAAGUUCGUUUGGGGUUU	TGGTCGGAAAAAGTTCGTTTG	GTGCAGGGTCCGAGGTCAGAGCCACCTGGGCAATTTTTTTTTTTAAACCC	Y
>bta-miR-2284w MIMAT0017393	AAGAGUUUGUUCGGGUUUCUC	TTCGGAAGAGTTTGTTCGGG	GTGCAGGGTCCGAGGTCAGAGCCACCTGGGCAATTTTTTTTTTTGAGAAA	Y
>bta-miR-2284x MIMAT0017395	UGAAAAGUUCGUUCGGGUUUU	GTCGGTGAAAAGTTCGTTCG	GTGCAGGGTCCGAGGTCAGAGCCACCTGGGCAATTTTTTTTTTTAAAACC	Y
>bta-miR-2284y MIMAT0024579	AAAAGUUCGUUCGGGUUUUUC	TTCGGAAAAGTTCGTTCGGG	GTGCAGGGTCCGAGGTCAGAGCCACCTGGGCAATTTTTTTTTTTGAAAAA	Y
>bta-miR-2284z MIMAT0025559	AAAAAAGUUUGUUUGGGUUUUU	TGTCGGAAAAAAGTTTGTTTGG	GTGCAGGGTCCGAGGTCAGAGCCACCTGGGCAATTTTTTTTTTTAAAAAC	Y
>bta-miR-2285a MIMAT0011797	AAAAACUGAAUGAAAUUCUUGG	GGTCGGAAAAACTGAATGAAAT	GTGCAGGGTCCGAGGTCAGAGCCACCTGGGCAATTTTTTTTTTTCCAAGA	Y
>bta-miR-2285ab MIMAT0030436	AAAACCUGAAUGAACUUCUUGG	GTCGGAAAACCTGAATGAACT	GTGCAGGGTCCGAGGTCAGAGCCACCTGGGCAATTTTTTTTTTTCCAAGA	Y
>bta-miR-2285ac MIMAT0030440	AAAACCUGAAGAGACUUUUUGG	TTCGGAAAACCTGAAGAGACT	GTGCAGGGTCCGAGGTCAGAGCCACCTGGGCAATTTTTTTTTTTCCAAAA	Y
>bta-miR-2285ad MIMAT0030446	AAAACCCAAAUGAACUUUUUGG	GTCGGAAAACCCAAATGAACT	GTGCAGGGTCCGAGGTCAGAGCCACCTGGGCAATTTTTTTTTTTCCAAAA	Y
>bta-miR-2285ae MIMAT0030448	AGAAAGUUCAUUUAGGUUUUUC	GTCGGAGAAAGTTCATTTAGG	GTGCAGGGTCCGAGGTCAGAGCCACCTGGGCAATTTTTTTTTTTGAAAAA	Y
>bta-miR-2285b MIMAT0011833	AAAAUCUGAGUGAACUUUUUGG	GTCGGAAAATCTGAGTGAACT	GTGCAGGGTCCGAGGTCAGAGCCACCTGGGCAATTTTTTTTTTTCCAAAA	Y
>bta-miR-2285c MIMAT0011950	AAACCUGAACAAACUUUUUGGC	GTCGGAAACCTGAACAAACTT	GTGCAGGGTCCGAGGTCAGAGCCACCTGGGCAATTTTTTTTTTTGCCAAA	Y
>bta-miR-2285e MIMAT0024580	AAACCUGAACGAACUUUUUGGC	TTCGGAAACCTGAACGAACTT	GTGCAGGGTCCGAGGTCAGAGCCACCTGGGCAATTTTTTTTTTTGCCAAA	Y
>bta-miR-2285f MIMAT0024581	AAAACCUGAAUGAACUUUUUGG	GTCGGAAAACCTGAATGAACT	GTGCAGGGTCCGAGGTCAGAGCCACCTGGGCAATTTTTTTTTTTCCAAAA	Y
>bta-miR-2285g MIMAT0024582	AAACCUGAACAAGCUUUUUGG	GTCGGAAACCTGAACAAGCT	GTGCAGGGTCCGAGGTCAGAGCCACCTGGGCAATTTTTTTTTTTCCAAAA	Y
>bta-miR-2285h MIMAT0024583	GAAAACCGAAACGAACUUUAUG	TCGGGAAAACCGAAACGAAC	GTGCAGGGTCCGAGGTCAGAGCCACCTGGGCAATTTTTTTTTTTCATAAA	Y
>bta-miR-2285i MIMAT0024584	AAAACCGGAACGAACUUUUUGG	TCGGAAAACCGGAACGAACT	GTGCAGGGTCCGAGGTCAGAGCCACCTGGGCAATTTTTTTTTTTCCAAAA	Y
>bta-miR-2285j MIMAT0024585	AAAAACCAGAACGAACUUUUUG	TTCGGAAAAACCAGAACGAAC	GTGCAGGGTCCGAGGTCAGAGCCACCTGGGCAATTTTTTTTTTTCAAAAA	Y
>bta-miR-2285k MIMAT0024586	AAAACCGGAAUGAACUUUUUG	GTCGGAAAACCGGAATGAAC	GTGCAGGGTCCGAGGTCAGAGCCACCTGGGCAATTTTTTTTTTTCAAAAA	Y
>bta-miR-2285l MIMAT0024587	AAAACCCGCAUGAACUUUUUGGC	CGGAAAACCCGCATGAACTT	GTGCAGGGTCCGAGGTCAGAGCCACCTGGGCAATTTTTTTTTTTGCCAAA	Y
>bta-miR-2285m MIMAT0025533	AAAACGCAAAUGAACUUUUUGG	GTCGGAAAACGCAAATGAACT	GTGCAGGGTCCGAGGTCAGAGCCACCTGGGCAATTTTTTTTTTTCCAAAA	Y
>bta-miR-2285n MIMAT0025531	AAAAACCCGAAUGAACUUUUGG	TTCGGAAAAACCCGAATGAAC	GTGCAGGGTCCGAGGTCAGAGCCACCTGGGCAATTTTTTTTTTTCCAAAA	Y
>bta-miR-2285o MIMAT0025530	AAACCCGAACGAACUUUUGG	GTCGGAAACCCGAACGAAC	GTGCAGGGTCCGAGGTCAGAGCCACCTGGGCAATTTTTTTTTTTCCAAAA	Y
>bta-miR-2285p MIMAT0025532	AAAAACUUGAGUGAACUUUUGG	GTCGGAAAAACTTGAGTGAAC	GTGCAGGGTCCGAGGTCAGAGCCACCTGGGCAATTTTTTTTTTTCCAAAA	Y
>bta-miR-2285q MIMAT0025574	AAGGACCUGAAUGAACUUUCUGG	CGGAAGGACCTGAATGAACT	GTGCAGGGTCCGAGGTCAGAGCCACCTGGGCAATTTTTTTTTTTCCAGAA	Y
>bta-miR-2285r MIMAT0025575	AGAAACCUGGAUGAACUUUUUGG	CGGAGAAACCTGGATGAACT	GTGCAGGGTCCGAGGTCAGAGCCACCTGGGCAATTTTTTTTTTTCCAAAA	Y
>bta-miR-2285t MIMAT0025577	AGAAUCUGGAUGAACUUUUUGG	TTCGGAGAATCTGGATGAACT	GTGCAGGGTCCGAGGTCAGAGCCACCTGGGCAATTTTTTTTTTTCCAAAA	Y
>bta-miR-2285v MIMAT0025579	AGAACCGGAACGAACUUUUUG	TCGGAGAACCGGAACGAAC	GTGCAGGGTCCGAGGTCAGAGCCACCTGGGCAATTTTTTTTTTTCAAAAA	Y
>bta-miR-2285w MIMAT0029945	ACCAAAAGUUCAUUCAGAUUU	TGTCGGACCAAAAGTTCATTC	GTGCAGGGTCCGAGGTCAGAGCCACCTGGGCAATTTTTTTTTTTAAATCT	Y
>bta-miR-2285y MIMAT0029944	AAAACCCAAACAAACUUUUUU	TGTCGGAAAACCCAAACAAAC	GTGCAGGGTCCGAGGTCAGAGCCACCTGGGCAATTTTTTTTTTTAAAAAA	Y
>bta-miR-2286 MIMAT0011793	GAAGCAGGGCGGAACGAUGUGU	TGGAAGCAGGGCGGAACG	GTGCAGGGTCCGAGGTCAGAGCCACCTGGGCAATTTTTTTTTTTACACAT	Y
>bta-miR-2287 MIMAT0011794	CUGGGACUGGUGGCAGCACUU	TGGCTGGGACTGGTGGCA	GTGCAGGGTCCGAGGTCAGAGCCACCTGGGCAATTTTTTTTTTTAAGTGC	Y
>bta-miR-2288 MIMAT0011795	AGGUAGUAGGUGUGUGGUUU	GTCGGAGGTAGTAGGTGTG	GTGCAGGGTCCGAGGTCAGAGCCACCTGGGCAATTTTTTTTTTTAAACCA	Y
>bta-miR-2289 MIMAT0011796	UCGUGUUCGAGCUCGCGUCC	TTCGGTCGTGTTCGAGCTC	GTGCAGGGTCCGAGGTCAGAGCCACCTGGGCAATTTTTTTTTTTGGACGC	Y
>bta-miR-2290 MIMAT0011798	GCCUCUGGUGGUCGGUUUGU	CGGGCCTCTGGTGGTCG	GTGCAGGGTCCGAGGTCAGAGCCACCTGGGCAATTTTTTTTTTTACAAAC	Y
>bta-miR-2291 MIMAT0011799	GCUGAUAGUGAGCGACUGGGGCAG	GGCTGATAGTGAGCGACTG	GTGCAGGGTCCGAGGTCAGAGCCACCTGGGCAATTTTTTTTTTTCTGCCC	Y
>bta-miR-2293 MIMAT0011801	UGAUUUUGUUGUUUUGUAUU	CGGTCGGTGATTTTGTTGTTT	GTGCAGGGTCCGAGGTCAGAGCCACCTGGGCAATTTTTTTTTTTAATACA	Y
>bta-miR-2294 MIMAT0011802	GAGGCUGUAGAGGGCAUCUGCU	GGGAGGCTGTAGAGGGCA	GTGCAGGGTCCGAGGTCAGAGCCACCTGGGCAATTTTTTTTTTTAGCAGA	Y
>bta-miR-2295 MIMAT0011803	UCGGGGUGGGAGGAAGGUUCU	TGGTCGGGGTGGGAGGAA	GTGCAGGGTCCGAGGTCAGAGCCACCTGGGCAATTTTTTTTTTTAGAACC	Y
>bta-miR-2296 MIMAT0011804	UGGACAACUGAGGUUCCUGCU	TTCGGTGGACAACTGAGGTT	GTGCAGGGTCCGAGGTCAGAGCCACCTGGGCAATTTTTTTTTTTAGCAGG	Y
>bta-miR-2297 MIMAT0011805	CACUCUUUUUUCUUAUUCCU	TGGTCGGCACTCTTTTTTCTT	GTGCAGGGTCCGAGGTCAGAGCCACCTGGGCAATTTTTTTTTTTAGGAAT	Y
>bta-miR-2298 MIMAT0011806	GACUGAUGUUGUUGUUUGCA	TGTCGGGACTGATGTTGTTG	GTGCAGGGTCCGAGGTCAGAGCCACCTGGGCAATTTTTTTTTTTGCAAAC	Y
>bta-miR-2299-3p MIMAT0011808	UCCGGGGAAUGGAUCCAGCGU	CGGTCCGGGGAATGGATC	GTGCAGGGTCCGAGGTCAGAGCCACCTGGGCAATTTTTTTTTTTACGCTG	Y
>bta-miR-2300a-5p MIMAT0011809	UCCUCAGCUAGUUUUGUCUCCC	TCGGTCCTCAGCTAGTTTTG	GTGCAGGGTCCGAGGTCAGAGCCACCTGGGCAATTTTTTTTTTTGGGAGA	Y
>bta-miR-2301 MIMAT0011812	GUGGUUUUGGUUUCCCUCUU	TGTCGGGTGGTTTTGGTTTC	GTGCAGGGTCCGAGGTCAGAGCCACCTGGGCAATTTTTTTTTTTAAGAGG	Y
>bta-miR-2302 MIMAT0011813	GGAGCGGGUGCAGGACCCCGG	GGGGAGCGGGTGCAGGA	GTGCAGGGTCCGAGGTCAGAGCCACCTGGGCAATTTTTTTTTTTCCGGGG	Y
>bta-miR-2303 MIMAT0011814	UCUGAAUGAUGUCGACUGAUG	GTCGGTCTGAATGATGTCGA	GTGCAGGGTCCGAGGTCAGAGCCACCTGGGCAATTTTTTTTTTTCATCAG	Y
>bta-miR-2304 MIMAT0011816	GGUUGUGUGGUUGUGUGUGU	GTCGGGGTTGTGTGGTTGT	GTGCAGGGTCCGAGGTCAGAGCCACCTGGGCAATTTTTTTTTTTACACAC	Y
>bta-miR-2305 MIMAT0011817	CGGGGGUGGCGGGGAGGGGG	TGCGGGGGTGGCGGGG	GTGCAGGGTCCGAGGTCAGAGCCACCTGGGCAATTTTTTTTTTTCCCCCT	Y
>bta-miR-2307 MIMAT0011819	AGUGAUGAUGAACCCUCUGAGC	TCGGAGTGATGATGAACCCT	GTGCAGGGTCCGAGGTCAGAGCCACCTGGGCAATTTTTTTTTTTGCTCAG	Y
>bta-miR-2310 MIMAT0011822	GUUUUGUUUGGGUUUGUUUCU	TGTCGGGTTTTGTTTGGGTTT	GTGCAGGGTCCGAGGTCAGAGCCACCTGGGCAATTTTTTTTTTTAGAAAC	Y
>bta-miR-2311 MIMAT0011826	UACUGAAACUGUGCUCGUGGUGU	TGGTACTGAAACTGTGCTCG	GTGCAGGGTCCGAGGTCAGAGCCACCTGGGCAATTTTTTTTTTTACACCA	Y
>bta-miR-2312 MIMAT0011828	AAAACCUGAACGAACUUUUC	GGTCGGAAAACCTGAACGAA	GTGCAGGGTCCGAGGTCAGAGCCACCTGGGCAATTTTTTTTTTTGAAAAG	Y
>bta-miR-2313-3p MIMAT0011830	CCAGUUCCACGCUGCAUGCC	TCGGCCAGTTCCACGCTG	GTGCAGGGTCCGAGGTCAGAGCCACCTGGGCAATTTTTTTTTTTGGCATG	Y
>bta-miR-2315 MIMAT0011835	AGCAGAAUUUUUGGAUACUGG	TGTCGGAGCAGAATTTTTGGA	GTGCAGGGTCCGAGGTCAGAGCCACCTGGGCAATTTTTTTTTTTCCAGTA	Y
>bta-miR-2316 MIMAT0011837	ACUCCGGCCUGGACUGCGGCGGG	TACTCCGGCCTGGACTGC	GTGCAGGGTCCGAGGTCAGAGCCACCTGGGCAATTTTTTTTTTTCCCGCC	Y
>bta-miR-2318 MIMAT0011841	GUGUAUGAUGAAUUAUCUGACC	TGTCGGGTGTATGATGAATTAT	GTGCAGGGTCCGAGGTCAGAGCCACCTGGGCAATTTTTTTTTTTGGTCAG	Y
>bta-miR-2319a MIMAT0011842	CUACUCUGUAUUAGGCACUUAG	TCGGCTACTCTGTATTAGGC	GTGCAGGGTCCGAGGTCAGAGCCACCTGGGCAATTTTTTTTTTTCTAAGT	Y
>bta-miR-2320-3p MIMAT0011845	UCGAUGAUGGUCCCUGUGUUUU	TGGTCGATGATGGTCCCTG	GTGCAGGGTCCGAGGTCAGAGCCACCTGGGCAATTTTTTTTTTTAAAACA	Y
>bta-miR-2320-5p MIMAT0011844	UGGCACAGGGUCCAGCUGUCGGC	GTGGCACAGGGTCCAGCT	GTGCAGGGTCCGAGGTCAGAGCCACCTGGGCAATTTTTTTTTTTGCCGAC	Y
>bta-miR-2321 MIMAT0011848	UGUCGGUUGGUUUUUGUUUG	TGTCGGTGTCGGTTGGTTTT	GTGCAGGGTCCGAGGTCAGAGCCACCTGGGCAATTTTTTTTTTTCAAACA	Y
>bta-miR-2322-3p MIMAT0011851	AUGAGGAUGGACUUAGCUUUCG	TCGGATGAGGATGGACTTAG	GTGCAGGGTCCGAGGTCAGAGCCACCTGGGCAATTTTTTTTTTTCGAAAG	Y
>bta-miR-2322-5p MIMAT0011850	AAGAAAGCGAAGUCCAUCCUCAU	CGGAAGAAAGCGAAGTCCAT	GTGCAGGGTCCGAGGTCAGAGCCACCTGGGCAATTTTTTTTTTTATGAGG	Y
>bta-miR-2323 MIMAT0011852	UGACCUGAUCAUGCUUACUGAGC	CGGTGACCTGATCATGCTTA	GTGCAGGGTCCGAGGTCAGAGCCACCTGGGCAATTTTTTTTTTTGCTCAG	Y
>bta-miR-2324 MIMAT0011853	UGGGGUUGGGGCAGUGUGGCUGU	GTGGGGTTGGGGCAGTGT	GTGCAGGGTCCGAGGTCAGAGCCACCTGGGCAATTTTTTTTTTTACAGCC	Y
>bta-miR-2325a MIMAT0011854	GUUUUGUUUGGGUUUUUUUC	GGTCGGGTTTTGTTTGGGTT	GTGCAGGGTCCGAGGTCAGAGCCACCTGGGCAATTTTTTTTTTTGAAAAA	Y
>bta-miR-2325b MIMAT0011927	AGGUUGUUUGGUUUUGUGUU	GGTCGGAGGTTGTTTGGTTT	GTGCAGGGTCCGAGGTCAGAGCCACCTGGGCAATTTTTTTTTTTAACACA	Y
>bta-miR-2325c MIMAT0011934	GGUUGUUUUUUUUCUUUUUC	TGGTCGGGGTTGTTTTTTTTC	GTGCAGGGTCCGAGGTCAGAGCCACCTGGGCAATTTTTTTTTTTGAAAAA	Y
>bta-miR-2326 MIMAT0011855	CCCCCCUUCCUCUGGAAAAA	GGTCGGCCCCCCTTCCT	GTGCAGGGTCCGAGGTCAGAGCCACCTGGGCAATTTTTTTTTTTCCAGAG	Y
>bta-miR-2327 MIMAT0011856	AGGGGGCGAGACUCAAGCACUGGC	AGGGGGCGAGACTCAAGC	GTGCAGGGTCCGAGGTCAGAGCCACCTGGGCAATTTTTTTTTTTGCCAGT	Y
>bta-miR-2328-5p MIMAT0011857	GCCCCCUCCCUUGGUCGCCGG	GGGCCCCCTCCCTTGGT	GTGCAGGGTCCGAGGTCAGAGCCACCTGGGCAATTTTTTTTTTTCCGGCG	Y
>bta-miR-2329-3p MIMAT0011859	UCUGUGAUGUGAGCUGAUAAGU	CGGTCTGTGATGTGAGCTG	GTGCAGGGTCCGAGGTCAGAGCCACCTGGGCAATTTTTTTTTTTACTTAT	Y
>bta-miR-2330-3p MIMAT0011862	ACUCCUUACCCCUGGCCGUC	TTCGGACTCCTTACCCCTG	GTGCAGGGTCCGAGGTCAGAGCCACCTGGGCAATTTTTTTTTTTGACGGC	Y
>bta-miR-2330-5p MIMAT0011861	UGGGCUUGGGCAGUGAGGACUGG	GTGGGCTTGGGCAGTGAG	GTGCAGGGTCCGAGGTCAGAGCCACCTGGGCAATTTTTTTTTTTCCAGTC	Y
>bta-miR-2331-5p MIMAT0011863	GGCUUCCGUGCCUGCAGAUGUCU	TGGCTTCCGTGCCTGCAG	GTGCAGGGTCCGAGGTCAGAGCCACCTGGGCAATTTTTTTTTTTAGACAT	Y
>bta-miR-2333 MIMAT0011866	GCAAUGCAGACUCCAGGGCCC	TCGGGCAATGCAGACTCCA	GTGCAGGGTCCGAGGTCAGAGCCACCTGGGCAATTTTTTTTTTTGGGCCC	Y
>bta-miR-2334 MIMAT0011867	ACAGCAGCCUGUGUUCUCACCU	TGGACAGCAGCCTGTGTTC	GTGCAGGGTCCGAGGTCAGAGCCACCTGGGCAATTTTTTTTTTTAGGTGA	Y
>bta-miR-2335 MIMAT0011868	AGAUAAUGAUGACUAACUGAAU	TGTCGGAGATAATGATGACTAA	GTGCAGGGTCCGAGGTCAGAGCCACCTGGGCAATTTTTTTTTTTATTCAG	Y
>bta-miR-2336 MIMAT0011869	CUAACCGUAACUUUGAAGUGCU	TTCGGCTAACCGTAACTTTGA	GTGCAGGGTCCGAGGTCAGAGCCACCTGGGCAATTTTTTTTTTTAGCACT	Y
>bta-miR-2337 MIMAT0011870	GUGGUUUCUUAUUCCUUUUU	GGTCGGGTGGTTTCTTATTC	GTGCAGGGTCCGAGGTCAGAGCCACCTGGGCAATTTTTTTTTTTAAAAAG	Y
>bta-miR-2338 MIMAT0011872	AGGCUGAGGACAGGGGCUGACGU	TAGGCTGAGGACAGGGGC	GTGCAGGGTCCGAGGTCAGAGCCACCTGGGCAATTTTTTTTTTTACGTCA	Y
>bta-miR-2339 MIMAT0011873	UCACUGGACCUAGCAGAGCU	TTCGGTCACTGGACCTAGC	GTGCAGGGTCCGAGGTCAGAGCCACCTGGGCAATTTTTTTTTTTAGCTCT	Y
>bta-miR-2340 MIMAT0011875	GGACUUCCCUGGUGGUCUUGUG	GGGGACTTCCCTGGTGGT	GTGCAGGGTCCGAGGTCAGAGCCACCTGGGCAATTTTTTTTTTTCACAAG	Y
>bta-miR-2342 MIMAT0011877	CUCUGCGGAAGUUGGCGCUUU	CGGCTCTGCGGAAGTTGG	GTGCAGGGTCCGAGGTCAGAGCCACCTGGGCAATTTTTTTTTTTAAAGCG	Y
>bta-miR-2343 MIMAT0011878	AAGGGGAGACGGUGGAACUUAU	GGAAGGGGAGACGGTGGA	GTGCAGGGTCCGAGGTCAGAGCCACCTGGGCAATTTTTTTTTTTATAAGT	Y
>bta-miR-2344 MIMAT0011879	GCACGAUGAUGGCGGAUCUGAGUU	TGCACGATGATGGCGGATC	GTGCAGGGTCCGAGGTCAGAGCCACCTGGGCAATTTTTTTTTTTAACTCA	Y
>bta-miR-2345 MIMAT0011880	GUUGUGUGUUUUCUUAUUUC	GGTCGGGTTGTGTGTTTTCT	GTGCAGGGTCCGAGGTCAGAGCCACCTGGGCAATTTTTTTTTTTGAAATA	Y
>bta-miR-2347 MIMAT0011882	UGCAGAGGAACAAGGCUGAAC	TCGGTGCAGAGGAACAAGG	GTGCAGGGTCCGAGGTCAGAGCCACCTGGGCAATTTTTTTTTTTGTTCAG	Y
>bta-miR-2348 MIMAT0011883	UUCGGGUGGUGUGGAGCGGCC	CGGTTCGGGTGGTGTGGA	GTGCAGGGTCCGAGGTCAGAGCCACCTGGGCAATTTTTTTTTTTGGCCGC	Y
>bta-miR-2350 MIMAT0011886	CAGCUCCUGUUUCUCUCCUCAG	CGGCAGCTCCTGTTTCTCT	GTGCAGGGTCCGAGGTCAGAGCCACCTGGGCAATTTTTTTTTTTCTGAGG	Y
>bta-miR-2351 MIMAT0011887	AUAGUUAUUGUAUUGUGUUU	TCGGTCGGATAGTTATTGTATT	GTGCAGGGTCCGAGGTCAGAGCCACCTGGGCAATTTTTTTTTTTAAACAC	Y
>bta-miR-2352 MIMAT0011888	AAACUGAAAGAACAGGAUUGCUG	TCGGAAACTGAAAGAACAGGA	GTGCAGGGTCCGAGGTCAGAGCCACCTGGGCAATTTTTTTTTTTCAGCAA	Y
>bta-miR-2354 MIMAT0011890	UAGUAGGUUGUGUUGUUUAGU	GTCGGTAGTAGGTTGTGTTG	GTGCAGGGTCCGAGGTCAGAGCCACCTGGGCAATTTTTTTTTTTACTAAA	Y
>bta-miR-2355-3p MIMAT0011892	AUUGUCCUUGCUGUUUGGAGAU	TTCGGATTGTCCTTGCTGTTT	GTGCAGGGTCCGAGGTCAGAGCCACCTGGGCAATTTTTTTTTTTATCTCC	Y
>bta-miR-2355-5p MIMAT0011891	CCCAGAUACAAUGGACAAUAUGC	TGGCCCAGATACAATGGACA	GTGCAGGGTCCGAGGTCAGAGCCACCTGGGCAATTTTTTTTTTTGCATAT	Y
>bta-miR-2356 MIMAT0011893	UCUUGUGAUGAGGGAGUCUGAGG	TGGTCTTGTGATGAGGGAGT	GTGCAGGGTCCGAGGTCAGAGCCACCTGGGCAATTTTTTTTTTTCCTCAG	Y
>bta-miR-2357 MIMAT0011894	UUGGUCUGGCACAGAGCAUGUGAG	GTTGGTCTGGCACAGAGCA	GTGCAGGGTCCGAGGTCAGAGCCACCTGGGCAATTTTTTTTTTTCTCACA	Y
>bta-miR-2359 MIMAT0011897	GAUUGUGUUGUUUUCUUUUU	TGGTCGGGATTGTGTTGTTTT	GTGCAGGGTCCGAGGTCAGAGCCACCTGGGCAATTTTTTTTTTTAAAAAG	Y
>bta-miR-2360 MIMAT0011898	CGGGCAGGAGGCUGGAGGCGUU	GCGGGCAGGAGGCTGGA	GTGCAGGGTCCGAGGTCAGAGCCACCTGGGCAATTTTTTTTTTTAACGCC	Y
>bta-miR-2361 MIMAT0011899	GUUGUGUUGUUUUUUUUUGU	TGGTCGGGTTGTGTTGTTTTT	GTGCAGGGTCCGAGGTCAGAGCCACCTGGGCAATTTTTTTTTTTACAAAA	Y
>bta-miR-2362 MIMAT0011900	CACUGUGAUGGAGCGUUCUGACC	GGCACTGTGATGGAGCGTT	GTGCAGGGTCCGAGGTCAGAGCCACCTGGGCAATTTTTTTTTTTGGTCAG	Y
>bta-miR-2363 MIMAT0011901	UCAACUUGGUCAAGGAAUAUUU	TCGGTCAACTTGGTCAAGGA	GTGCAGGGTCCGAGGTCAGAGCCACCTGGGCAATTTTTTTTTTTAAATAT	Y
>bta-miR-2364 MIMAT0011902	UCUCUGUGGAUGGAUGUGGGCAG	TGGTCTCTGTGGATGGATGT	GTGCAGGGTCCGAGGTCAGAGCCACCTGGGCAATTTTTTTTTTTCTGCCC	Y
>bta-miR-2365 MIMAT0011903	AGUUUUUGCUGUUUCUUAUC	TGGTCGGAGTTTTTGCTGTTT	GTGCAGGGTCCGAGGTCAGAGCCACCTGGGCAATTTTTTTTTTTGATAAG	Y
>bta-miR-2366 MIMAT0011904	UGGGUCACAGAAGAGGGUCUGG	TGGTGGGTCACAGAAGAGG	GTGCAGGGTCCGAGGTCAGAGCCACCTGGGCAATTTTTTTTTTTCCAGAC	Y
>bta-miR-2367-3p MIMAT0011910	UUGAAAGGCACUUACAGGAAG	GTCGGTTGAAAGGCACTTAC	GTGCAGGGTCCGAGGTCAGAGCCACCTGGGCAATTTTTTTTTTTCTTCCT	Y
>bta-miR-2367-5p MIMAT0011909	ACCCUGUAACUCAGCCAUCAGAG	GGACCCTGTAACTCAGCCA	GTGCAGGGTCCGAGGTCAGAGCCACCTGGGCAATTTTTTTTTTTCTCTGA	Y
>bta-miR-2368-3p MIMAT0011912	ACUGUCAGACCACCUCUGCC	TTCGGACTGTCAGACCACC	GTGCAGGGTCCGAGGTCAGAGCCACCTGGGCAATTTTTTTTTTTGGCAGA	Y
>bta-miR-2368-5p MIMAT0011911	AGAGGGUGGCCUGGUAUCUG	CGGAGAGGGTGGCCTGG	GTGCAGGGTCCGAGGTCAGAGCCACCTGGGCAATTTTTTTTTTTCAGATA	Y
>bta-miR-2369 MIMAT0011913	GUAGGUUGUGGGUUUUUGUUU	TTCGGGTAGGTTGTGGGTTT	GTGCAGGGTCCGAGGTCAGAGCCACCTGGGCAATTTTTTTTTTTAAACAA	Y
>bta-miR-2371 MIMAT0011916	UAUAGUUUUGUGUGGUUUUU	TGGTCGGTATAGTTTTGTGTG	GTGCAGGGTCCGAGGTCAGAGCCACCTGGGCAATTTTTTTTTTTAAAAAC	Y
>bta-miR-2373-3p MIMAT0011919	CGAGCCCGGCACGUGGAAGAGCC	CGAGCCCGGCACGTGGA	GTGCAGGGTCCGAGGTCAGAGCCACCTGGGCAATTTTTTTTTTTGGCTCT	Y
>bta-miR-2373-5p MIMAT0011918	CUUCCCCGGUCAGGGCUCGGC	GGCTTCCCCGGTCAGGG	GTGCAGGGTCCGAGGTCAGAGCCACCTGGGCAATTTTTTTTTTTGCCGAG	Y
>bta-miR-2374 MIMAT0011920	UUGGGGCUGGGGAGAGGCGGG	TGGTTGGGGCTGGGGAGA	GTGCAGGGTCCGAGGTCAGAGCCACCTGGGCAATTTTTTTTTTTCCCGCC	Y
>bta-miR-2375 MIMAT0011921	CCCAGUGAUGGAGAGGUCUGAUC	TGCCCAGTGATGGAGAGGT	GTGCAGGGTCCGAGGTCAGAGCCACCTGGGCAATTTTTTTTTTTGATCAG	Y
>bta-miR-2376 MIMAT0011922	CCUCUGAGAUCUUGCUAGGCGCU	TGGCCTCTGAGATCTTGCTA	GTGCAGGGTCCGAGGTCAGAGCCACCTGGGCAATTTTTTTTTTTAGCGCC	Y
>bta-miR-2377 MIMAT0011923	ACUGCACAGACCUAGGCUCU	GTCGGACTGCACAGACCTA	GTGCAGGGTCCGAGGTCAGAGCCACCTGGGCAATTTTTTTTTTTAGAGCC	Y
>bta-miR-2378 MIMAT0011924	UGUGGGUUGUCUGAGCAAGGG	TCGGTGTGGGTTGTCTGAG	GTGCAGGGTCCGAGGTCAGAGCCACCTGGGCAATTTTTTTTTTTCCCTTG	Y
>bta-miR-2379 MIMAT0011925	AGGCUGCUGGAGAAGAUAUUUU	TGGAGGCTGCTGGAGAAGA	GTGCAGGGTCCGAGGTCAGAGCCACCTGGGCAATTTTTTTTTTTAAAATA	Y
>bta-miR-2381 MIMAT0011929	CAGGCUGCUCUGUGCUUGGCU	TGGCAGGCTGCTCTGTGC	GTGCAGGGTCCGAGGTCAGAGCCACCTGGGCAATTTTTTTTTTTAGCCAA	Y
>bta-miR-2382-3p MIMAT0011931	CUACUUCCUGGUGCCUCGCCCCAC	TCTACTTCCTGGTGCCTCG	GTGCAGGGTCCGAGGTCAGAGCCACCTGGGCAATTTTTTTTTTTGTGGGG	Y
>bta-miR-2382-5p MIMAT0011930	AGGGGAGUGCCUGGGAAGCUGU	TGAGGGGAGTGCCTGGGA	GTGCAGGGTCCGAGGTCAGAGCCACCTGGGCAATTTTTTTTTTTACAGCT	Y
>bta-miR-2383 MIMAT0011932	CUGAGUGAUGACUGCUGACC	GTCGGCTGAGTGATGACTG	GTGCAGGGTCCGAGGTCAGAGCCACCTGGGCAATTTTTTTTTTTGGTCAG	Y
>bta-miR-2384 MIMAT0011933	AACUGUACUGGAAGGAUGGAUGG	CGGAACTGTACTGGAAGGAT	GTGCAGGGTCCGAGGTCAGAGCCACCTGGGCAATTTTTTTTTTTCCATCC	Y
>bta-miR-2385-5p MIMAT0011935	CUGGGGCAAGUGGAGUACGUU	TGGCTGGGGCAAGTGGAG	GTGCAGGGTCCGAGGTCAGAGCCACCTGGGCAATTTTTTTTTTTAACGTA	Y
>bta-miR-2387 MIMAT0011939	UGGAAGGCCUGGCUUUGCAGCG	TGGTGGAAGGCCTGGCTTT	GTGCAGGGTCCGAGGTCAGAGCCACCTGGGCAATTTTTTTTTTTCGCTGC	Y
>bta-miR-2390 MIMAT0011943	GUUGUGUGUUUUUGUUUUCC	GGTCGGGTTGTGTGTTTTTG	GTGCAGGGTCCGAGGTCAGAGCCACCTGGGCAATTTTTTTTTTTGGAAAA	Y
>bta-miR-2393 MIMAT0011946	UAGAUUUUUUGUUUUCUUUU	TCGGTCGGTAGATTTTTTGTTT	GTGCAGGGTCCGAGGTCAGAGCCACCTGGGCAATTTTTTTTTTTAAAAGA	Y
>bta-miR-2395 MIMAT0011948	CUGUUGGCAGCUCUCUCAGAC	CGGCTGTTGGCAGCTCTC	GTGCAGGGTCCGAGGTCAGAGCCACCTGGGCAATTTTTTTTTTTGTCTGA	Y
>bta-miR-2396 MIMAT0011949	UCAUGCACUGGGGUCUUGAUGG	TGGTCATGCACTGGGGTCT	GTGCAGGGTCCGAGGTCAGAGCCACCTGGGCAATTTTTTTTTTTCCATCA	Y
>bta-miR-2397-3p MIMAT0011952	CAGAGCAGUGGCAAGAACGCAU	TGGCAGAGCAGTGGCAAGA	GTGCAGGGTCCGAGGTCAGAGCCACCTGGGCAATTTTTTTTTTTATGCGT	Y
>bta-miR-2398 MIMAT0011953	AUCUAGGGACGCGUCGGCAACU	GGATCTAGGGACGCGTCG	GTGCAGGGTCCGAGGTCAGAGCCACCTGGGCAATTTTTTTTTTTAGTTGC	Y
>bta-miR-2399-3p MIMAT0011955	UUCUAACAACUACAGAAAGUGU	GTCGGTTCTAACAACTACAGA	GTGCAGGGTCCGAGGTCAGAGCCACCTGGGCAATTTTTTTTTTTACACTT	Y
>bta-miR-24 MIMAT0009250	GUGCCUACUGAGCUGAUAUCAGU	GGGTGCCTACTGAGCTGAT	GTGCAGGGTCCGAGGTCAGAGCCACCTGGGCAATTTTTTTTTTTACTGAT	Y
>bta-miR-2401 MIMAT0011958	AGAGCUUGUGUCUAGGGCUG	TGTCGGAGAGCTTGTGTCTA	GTGCAGGGTCCGAGGTCAGAGCCACCTGGGCAATTTTTTTTTTTCAGCCC	Y
>bta-miR-2403 MIMAT0011960	CUCGGGAAGCUAGCUGGCCUU	CGGCTCGGGAAGCTAGCT	GTGCAGGGTCCGAGGTCAGAGCCACCTGGGCAATTTTTTTTTTTAAGGCC	Y
>bta-miR-2404 MIMAT0011961	UUGCACUGCAUGGUAUCUGC	GTCGGTTGCACTGCATGGT	GTGCAGGGTCCGAGGTCAGAGCCACCTGGGCAATTTTTTTTTTTGCAGAT	Y
>bta-miR-2405 MIMAT0011963	UGUGUGGUUUGUUUGGCCUC	GGTCGGTGTGTGGTTTGTTT	GTGCAGGGTCCGAGGTCAGAGCCACCTGGGCAATTTTTTTTTTTGAGGCC	Y
>bta-miR-2406 MIMAT0011964	AAGGGAAGAAGGAAGCUGGAUU	CGGAAGGGAAGAAGGAAGC	GTGCAGGGTCCGAGGTCAGAGCCACCTGGGCAATTTTTTTTTTTAATCCA	Y
>bta-miR-2407 MIMAT0011965	CUGGGCGGAUGGGAAGGGCUGG	TGCTGGGCGGATGGGAAG	GTGCAGGGTCCGAGGTCAGAGCCACCTGGGCAATTTTTTTTTTTCCAGCC	Y
>bta-miR-2408 MIMAT0011966	CACGUGUGUGAGCUCAGCCGG	CGGCACGTGTGTGAGCTC	GTGCAGGGTCCGAGGTCAGAGCCACCTGGGCAATTTTTTTTTTTCCGGCT	Y
>bta-miR-2409 MIMAT0011967	UCUCACAUGGACGCUGCCCU	TTCGGTCTCACATGGACGC	GTGCAGGGTCCGAGGTCAGAGCCACCTGGGCAATTTTTTTTTTTAGGGCA	Y
>bta-miR-2411-3p MIMAT0011973	GCUGAACUGUCUUACUCCCACAUCC	TGCTGAACTGTCTTACTCCC	GTGCAGGGTCCGAGGTCAGAGCCACCTGGGCAATTTTTTTTTTTGGATGT	Y
>bta-miR-2412 MIMAT0011974	UUGGGGCUGGGUGGGGAGAGGG	GTTGGGGCTGGGTGGGG	GTGCAGGGTCCGAGGTCAGAGCCACCTGGGCAATTTTTTTTTTTCCCTCT	Y
>bta-miR-2413 MIMAT0011975	UCGGACCCAGGGGGACUGCGGU	GTCGGACCCAGGGGGAC	GTGCAGGGTCCGAGGTCAGAGCCACCTGGGCAATTTTTTTTTTTACCGCA	Y
>bta-miR-2415-3p MIMAT0011979	CCAGGCCUGCUGGACCGACGC	GGCCAGGCCTGCTGGAC	GTGCAGGGTCCGAGGTCAGAGCCACCTGGGCAATTTTTTTTTTTGCGTCG	Y
>bta-miR-2418 MIMAT0011982	UGGGAUGAGUGUGGCGUGGUCG	GGTGGGATGAGTGTGGCG	GTGCAGGGTCCGAGGTCAGAGCCACCTGGGCAATTTTTTTTTTTCGACCA	Y
>bta-miR-2419-5p MIMAT0011985	AUCGCAUCAACACUCGUCUGUU	CGGATCGCATCAACACTCG	GTGCAGGGTCCGAGGTCAGAGCCACCTGGGCAATTTTTTTTTTTAACAGA	Y
>bta-miR-2420 MIMAT0011987	AGGUUGUGUGUUUAUUCUUU	GGTCGGAGGTTGTGTGTTTA	GTGCAGGGTCCGAGGTCAGAGCCACCTGGGCAATTTTTTTTTTTAAAGAA	Y
>bta-miR-2421 MIMAT0011988	UAUUUUUUUGUUUCGUGUUU	TCGGTCGGTATTTTTTTGTTTC	GTGCAGGGTCCGAGGTCAGAGCCACCTGGGCAATTTTTTTTTTTAAACAC	Y
>bta-miR-2422 MIMAT0011989	UUGAGGGGACUGAGGUGCGGAG	TGGTTGAGGGGACTGAGGT	GTGCAGGGTCCGAGGTCAGAGCCACCTGGGCAATTTTTTTTTTTCTCCGC	Y
>bta-miR-2423 MIMAT0011992	UUGUGUGGUUGUUGUUUUCCU	GTCGGTTGTGTGGTTGTTGT	GTGCAGGGTCCGAGGTCAGAGCCACCTGGGCAATTTTTTTTTTTAGGAAA	Y
>bta-miR-2424 MIMAT0011993	AGAUCUUUGGUAAUCUGAUGGCU	TCGGAGATCTTTGGTAATCTG	GTGCAGGGTCCGAGGTCAGAGCCACCTGGGCAATTTTTTTTTTTAGCCAT	Y
>bta-miR-2425-5p MIMAT0011994	CCAGGGCACGGAUCCAUGAACU	TGCCAGGGCACGGATCCA	GTGCAGGGTCCGAGGTCAGAGCCACCTGGGCAATTTTTTTTTTTAGTTCA	Y
>bta-miR-2426 MIMAT0011996	AAGGAAGUGGCUUGGGGAAAG	TCGGAAGGAAGTGGCTTGG	GTGCAGGGTCCGAGGTCAGAGCCACCTGGGCAATTTTTTTTTTTCTTTCC	Y
>bta-miR-2427 MIMAT0011997	AGGUCAUUUCAAAGAGGGCUG	TGTCGGAGGTCATTTCAAAGA	GTGCAGGGTCCGAGGTCAGAGCCACCTGGGCAATTTTTTTTTTTCAGCCC	Y
>bta-miR-2428 MIMAT0011998	UGGCUGGAGUGCGGCGGAGGU	GGTGGCTGGAGTGCGGC	GTGCAGGGTCCGAGGTCAGAGCCACCTGGGCAATTTTTTTTTTTACCTCC	Y
>bta-miR-2429 MIMAT0011999	AAAAACUUUUCCCUUUUUUU	TGGTCGGAAAAACTTTTCCCT	GTGCAGGGTCCGAGGTCAGAGCCACCTGGGCAATTTTTTTTTTTAAAAAA	Y
>bta-miR-2430 MIMAT0012000	UCUGGGUCGGCAGGGGUUUCCGG	TTCTGGGTCGGCAGGGGT	GTGCAGGGTCCGAGGTCAGAGCCACCTGGGCAATTTTTTTTTTTCCGGAA	Y
>bta-miR-2431-5p MIMAT0012001	CAGGUCAUAUAAGUGUGGAGUU	TTCGGCAGGTCATATAAGTGT	GTGCAGGGTCCGAGGTCAGAGCCACCTGGGCAATTTTTTTTTTTAACTCC	Y
>bta-miR-2433 MIMAT0012005	UGGGGGCGCUGCAGACACGGAUG	TTGGGGGCGCTGCAGACA	GTGCAGGGTCCGAGGTCAGAGCCACCTGGGCAATTTTTTTTTTTCATCCG	Y
>bta-miR-2434 MIMAT0012006	UUGUUGGGGUUUUUUUGUAU	GGTCGGTTGTTGGGGTTTTT	GTGCAGGGTCCGAGGTCAGAGCCACCTGGGCAATTTTTTTTTTTATACAA	Y
>bta-miR-2435 MIMAT0012007	AAACUCGAAUGAACUCUUUGGC	TTCGGAAACTCGAATGAACTC	GTGCAGGGTCCGAGGTCAGAGCCACCTGGGCAATTTTTTTTTTTGCCAAA	Y
>bta-miR-2436-5p MIMAT0012008	CGGCGCAGCUGUCGGGAGGGCG	TCGGCGCAGCTGTCGGG	GTGCAGGGTCCGAGGTCAGAGCCACCTGGGCAATTTTTTTTTTTCGCCCT	Y
>bta-miR-2437 MIMAT0012011	UGUGGUUUUUUGUUUUCCUUU	GGTCGGTGTGGTTTTTTGTTT	GTGCAGGGTCCGAGGTCAGAGCCACCTGGGCAATTTTTTTTTTTAAAGGA	Y
>bta-miR-2438 MIMAT0012012	UGGGGUGUGUGCUGGAGCCUGCU	GTGGGGTGTGTGCTGGAG	GTGCAGGGTCCGAGGTCAGAGCCACCTGGGCAATTTTTTTTTTTAGCAGG	Y
>bta-miR-24-3p MIMAT0003840	UGGCUCAGUUCAGCAGGAACAG	TGGTGGCTCAGTTCAGCAG	GTGCAGGGTCCGAGGTCAGAGCCACCTGGGCAATTTTTTTTTTTCTGTTC	Y
>bta-miR-2440 MIMAT0012015	UGCAGUGAUGAGACCCUGGA	GTCGGTGCAGTGATGAGAC	GTGCAGGGTCCGAGGTCAGAGCCACCTGGGCAATTTTTTTTTTTCCAGGG	Y
>bta-miR-2441 MIMAT0012016	ACAGGACAGGACAGUGGGAG	TTCGGACAGGACAGGACAG	GTGCAGGGTCCGAGGTCAGAGCCACCTGGGCAATTTTTTTTTTTCTCCCA	Y
>bta-miR-2443 MIMAT0012018	UGAGGGCAGGACCGUAUGAGGUGU	TTGAGGGCAGGACCGTATG	GTGCAGGGTCCGAGGTCAGAGCCACCTGGGCAATTTTTTTTTTTACACCT	Y
>bta-miR-2444 MIMAT0012021	UUUGUGUUGUUUUUUGUUUU	CGGTCGGTTTGTGTTGTTTTT	GTGCAGGGTCCGAGGTCAGAGCCACCTGGGCAATTTTTTTTTTTAAAACA	Y
>bta-miR-2446 MIMAT0012023	UAAAAUAUAUUUGAAAUCGGGCC	TGGTCGGTAAAATATATTTGAAAT	GTGCAGGGTCCGAGGTCAGAGCCACCTGGGCAATTTTTTTTTTTGGCCCG	Y
>bta-miR-2447 MIMAT0012024	UCUGGGAACCGGUUUGGCUGCU	TGGTCTGGGAACCGGTTTG	GTGCAGGGTCCGAGGTCAGAGCCACCTGGGCAATTTTTTTTTTTAGCAGC	Y
>bta-miR-2448-3p MIMAT0012026	GUGGUUGAUUGGAUCCGUGGGU	CGGGTGGTTGATTGGATCC	GTGCAGGGTCCGAGGTCAGAGCCACCTGGGCAATTTTTTTTTTTACCCAC	Y
>bta-miR-2448-5p MIMAT0012025	CUGCGGAUACAACCAAACACGG	CGGCTGCGGATACAACCAA	GTGCAGGGTCCGAGGTCAGAGCCACCTGGGCAATTTTTTTTTTTCCGTGT	Y
>bta-miR-2449 MIMAT0012027	UGGGCAGGAGACAGCAGGGC	TCGGTGGGCAGGAGACAG	GTGCAGGGTCCGAGGTCAGAGCCACCTGGGCAATTTTTTTTTTTGCCCTG	Y
>bta-miR-2450a MIMAT0012030	UGGGCAGUAGAGGUGCAUGUG	CGGTGGGCAGTAGAGGTG	GTGCAGGGTCCGAGGTCAGAGCCACCTGGGCAATTTTTTTTTTTCACATG	Y
>bta-miR-2450b MIMAT0012029	CAUGGUCAGUAGAGGUGCAUGUG	GGCATGGTCAGTAGAGGTG	GTGCAGGGTCCGAGGTCAGAGCCACCTGGGCAATTTTTTTTTTTCACATG	Y
>bta-miR-2450c MIMAT0012028	CACGUCAGUAGAGGCGCGUGUG	GGCACGTCAGTAGAGGCG	GTGCAGGGTCCGAGGTCAGAGCCACCTGGGCAATTTTTTTTTTTCACACG	Y
>bta-miR-2450d MIMAT0036977	CAUGGUCAGUAGAGGCGCAUGUG	TGCATGGTCAGTAGAGGCG	GTGCAGGGTCCGAGGTCAGAGCCACCTGGGCAATTTTTTTTTTTCACATG	Y
>bta-miR-2452 MIMAT0012033	GUGCUGUUUGUUUUCCUUUUUU	TCGGGTGCTGTTTGTTTTCC	GTGCAGGGTCCGAGGTCAGAGCCACCTGGGCAATTTTTTTTTTTAAAAAA	Y
>bta-miR-2453 MIMAT0012034	UCCUCAGGGCAGGAAGUGCGCAG	TGTCCTCAGGGCAGGAAGT	GTGCAGGGTCCGAGGTCAGAGCCACCTGGGCAATTTTTTTTTTTCTGCGC	Y
>bta-miR-2454-3p MIMAT0012036	UCUCCUCUGGCCGCUCUCCU	CGGTCTCCTCTGGCCGC	GTGCAGGGTCCGAGGTCAGAGCCACCTGGGCAATTTTTTTTTTTAGGAGA	Y
>bta-miR-2454-5p MIMAT0012035	CUGGGGGCUGCCAGGCAGGAGGC	CTGGGGGCTGCCAGGCA	GTGCAGGGTCCGAGGTCAGAGCCACCTGGGCAATTTTTTTTTTTGCCTCC	Y
>bta-miR-2456 MIMAT0012041	ACGCACUGUCCUGGGAAGUGG	TGGACGCACTGTCCTGGG	GTGCAGGGTCCGAGGTCAGAGCCACCTGGGCAATTTTTTTTTTTCCACTT	Y
>bta-miR-2457 MIMAT0012042	UUGCCAACUGCAGAGCCGCGCU	TGGTTGCCAACTGCAGAGC	GTGCAGGGTCCGAGGTCAGAGCCACCTGGGCAATTTTTTTTTTTAGCGCG	Y
>bta-miR-2458 MIMAT0012043	AUUGGAAAGAGUAAGCUGGUGU	TTCGGATTGGAAAGAGTAAGC	GTGCAGGGTCCGAGGTCAGAGCCACCTGGGCAATTTTTTTTTTTACACCA	Y
>bta-miR-2459 MIMAT0012044	GCCAGAUGAUGGGAGCUGAUU	CGGGCCAGATGATGGGAG	GTGCAGGGTCCGAGGTCAGAGCCACCTGGGCAATTTTTTTTTTTAATCAG	Y
>bta-miR-2460 MIMAT0012045	UGGAGCUCUUGAGGCCUGGCAU	GGTGGAGCTCTTGAGGCC	GTGCAGGGTCCGAGGTCAGAGCCACCTGGGCAATTTTTTTTTTTATGCCA	Y
>bta-miR-2461-3p MIMAT0012048	UCAGACUGAGAGCAGUGUGCCU	CGGTCAGACTGAGAGCAGT	GTGCAGGGTCCGAGGTCAGAGCCACCTGGGCAATTTTTTTTTTTAGGCAC	Y
>bta-miR-2462 MIMAT0012049	AAAGGAUUGGCUGAAUUGUAG	GTCGGAAAGGATTGGCTGAA	GTGCAGGGTCCGAGGTCAGAGCCACCTGGGCAATTTTTTTTTTTCTACAA	Y
>bta-miR-2463 MIMAT0012050	CUGCAUGUGGUGGAAAUGUCUG	CGGCTGCATGTGGTGGAAA	GTGCAGGGTCCGAGGTCAGAGCCACCTGGGCAATTTTTTTTTTTCAGACA	Y
>bta-miR-2464-3p MIMAT0012052	CUCCAGAGCUGAGCAGAACUG	CGGCTCCAGAGCTGAGCA	GTGCAGGGTCCGAGGTCAGAGCCACCTGGGCAATTTTTTTTTTTCAGTTC	Y
>bta-miR-2464-5p MIMAT0012051	ACUUCUGCUGCAGACCUGGAAGAC	GACTTCTGCTGCAGACCTG	GTGCAGGGTCCGAGGTCAGAGCCACCTGGGCAATTTTTTTTTTTGTCTTC	Y
>bta-miR-2465 MIMAT0012053	UGAGCCACAGUAGAGCCUUGGAU	TGTGAGCCACAGTAGAGCC	GTGCAGGGTCCGAGGTCAGAGCCACCTGGGCAATTTTTTTTTTTATCCAA	Y
>bta-miR-2466-3p MIMAT0012055	GCAGCCCCUCCGUCUGACUCAG	GGCAGCCCCTCCGTCTG	GTGCAGGGTCCGAGGTCAGAGCCACCTGGGCAATTTTTTTTTTTCTGAGT	Y
>bta-miR-2466-5p MIMAT0012054	CUGAGUCCGGUGGGGCAGUGUGU	TCTGAGTCCGGTGGGGCA	GTGCAGGGTCCGAGGTCAGAGCCACCTGGGCAATTTTTTTTTTTACACAC	Y
>bta-miR-2467-3p MIMAT0012057	GAGGGCAGUGAGGCUCAGGGCUG	GGAGGGCAGTGAGGCTCA	GTGCAGGGTCCGAGGTCAGAGCCACCTGGGCAATTTTTTTTTTTCAGCCC	Y
>bta-miR-2467-5p MIMAT0012056	ACCCCAAGCCUGGCUGCUACCU	TGACCCCAAGCCTGGCTG	GTGCAGGGTCCGAGGTCAGAGCCACCTGGGCAATTTTTTTTTTTAGGTAG	Y
>bta-miR-2469 MIMAT0012059	UUACUGUAGGGCCUGCGGCUU	TCGGTTACTGTAGGGCCTG	GTGCAGGGTCCGAGGTCAGAGCCACCTGGGCAATTTTTTTTTTTAAGCCG	Y
>bta-miR-2470 MIMAT0012060	UUGUGUGGUUUUGGAUGUCUG	GTCGGTTGTGTGGTTTTGGA	GTGCAGGGTCCGAGGTCAGAGCCACCTGGGCAATTTTTTTTTTTCAGACA	Y
>bta-miR-2471-3p MIMAT0012062	UCUGAUGAAGACAGCCCUGCU	TTCGGTCTGATGAAGACAGC	GTGCAGGGTCCGAGGTCAGAGCCACCTGGGCAATTTTTTTTTTTAGCAGG	Y
>bta-miR-2471-5p MIMAT0012061	GAGGAUCUGUCUAAUCUCAGAGG	CGGGAGGATCTGTCTAATCT	GTGCAGGGTCCGAGGTCAGAGCCACCTGGGCAATTTTTTTTTTTCCTCTG	Y
>bta-miR-2472 MIMAT0012063	UCAGGGUUUGGGAUUCAGGUGC	CGGTCAGGGTTTGGGATTC	GTGCAGGGTCCGAGGTCAGAGCCACCTGGGCAATTTTTTTTTTTGCACCT	Y
>bta-miR-2473 MIMAT0012064	AAAUUGGCAGAGCUUCCUCUU	GTCGGAAATTGGCAGAGCTT	GTGCAGGGTCCGAGGTCAGAGCCACCTGGGCAATTTTTTTTTTTAAGAGG	Y
>bta-miR-2474 MIMAT0012065	UACCGGGCCAGCUGGAAGGAGA	TGTACCGGGCCAGCTGGA	GTGCAGGGTCCGAGGTCAGAGCCACCTGGGCAATTTTTTTTTTTCTCCTT	Y
>bta-miR-2475 MIMAT0012066	UGAAGUGUGUGAAACUGCAGCGG	CGGTGAAGTGTGTGAAACTG	GTGCAGGGTCCGAGGTCAGAGCCACCTGGGCAATTTTTTTTTTTCCGCTG	Y
>bta-miR-2477 MIMAT0012069	GUGGAAUGAUGAUAAGUCUGACG	TCGGGTGGAATGATGATAAGT	GTGCAGGGTCCGAGGTCAGAGCCACCTGGGCAATTTTTTTTTTTCGTCAG	Y
>bta-miR-2478 MIMAT0012070	GUAUCCCACUUCUGACACCA	GTCGGGTATCCCACTTCTG	GTGCAGGGTCCGAGGTCAGAGCCACCTGGGCAATTTTTTTTTTTGGTGTC	Y
>bta-miR-2479 MIMAT0012071	AGUUUGUAUUGUUUCUUUUG	CGGTCGGAGTTTGTATTGTTT	GTGCAGGGTCCGAGGTCAGAGCCACCTGGGCAATTTTTTTTTTTCAAAAG	Y
>bta-miR-2480 MIMAT0012072	AUUGUAUUGUUUCUUAUGAC	CGGTCGGATTGTATTGTTTCT	GTGCAGGGTCCGAGGTCAGAGCCACCTGGGCAATTTTTTTTTTTGTCATA	Y
>bta-miR-2481 MIMAT0012073	UACGUUGUCUGCUGGGUUUU	GTCGGTACGTTGTCTGCTG	GTGCAGGGTCCGAGGTCAGAGCCACCTGGGCAATTTTTTTTTTTAAAACC	Y
>bta-miR-2482 MIMAT0012074	GUAGUUUUCUUUGUCGUUUU	TGGTCGGGTAGTTTTCTTTGT	GTGCAGGGTCCGAGGTCAGAGCCACCTGGGCAATTTTTTTTTTTAAAACG	Y
>bta-miR-2484 MIMAT0012077	GAGCUAUGAUGACUUUGAUUGCAU	TGGGAGCTATGATGACTTTGA	GTGCAGGGTCCGAGGTCAGAGCCACCTGGGCAATTTTTTTTTTTATGCAA	Y
>bta-miR-2485 MIMAT0012079	UUUCUAGAAUCUGCAGGUAGU	TGTCGGTTTCTAGAATCTGCA	GTGCAGGGTCCGAGGTCAGAGCCACCTGGGCAATTTTTTTTTTTACTACC	Y
>bta-miR-2486-3p MIMAT0012082	AAAUGAGGGGCAAAAUCUGUGUU	CGGAAATGAGGGGCAAAATC	GTGCAGGGTCCGAGGTCAGAGCCACCTGGGCAATTTTTTTTTTTAACACA	Y
>bta-miR-2486-5p MIMAT0012081	GGAGAAGCACGGUGUAGGGUGGG	TGGGAGAAGCACGGTGTAG	GTGCAGGGTCCGAGGTCAGAGCCACCTGGGCAATTTTTTTTTTTCCCACC	Y
>bta-miR-2489 MIMAT0011825	AAAUGACAGGGGACAUGAGUUU	TCGGAAATGACAGGGGACAT	GTGCAGGGTCCGAGGTCAGAGCCACCTGGGCAATTTTTTTTTTTAAACTC	Y
>bta-miR-25 MIMAT0003853	CAUUGCACUUGUCUCGGUCUGA	CGGCATTGCACTTGTCTCG	GTGCAGGGTCCGAGGTCAGAGCCACCTGGGCAATTTTTTTTTTTCAGACC	Y
>bta-miR-26b MIMAT0003531	UUCAAGUAAUUCAGGAUAGGUU	GTCGGTTCAAGTAATTCAGGA	GTGCAGGGTCCGAGGTCAGAGCCACCTGGGCAATTTTTTTTTTTAACCTA	Y
>bta-miR-27a-5p MIMAT0012532	AGGGCUUAGCUGCUUGUGAGCA	TGGAGGGCTTAGCTGCTTG	GTGCAGGGTCCGAGGTCAGAGCCACCTGGGCAATTTTTTTTTTTGCTCAC	Y
>bta-miR-28 MIMAT0009272	AAGGAGCUCACAGUCUAUUGAG	CGGAAGGAGCTCACAGTCT	GTGCAGGGTCCGAGGTCAGAGCCACCTGGGCAATTTTTTTTTTTCTCAAT	Y
>bta-miR-2882 MIMAT0013840	AGCCCGGGCCCCUCCCCUG	CGGAGCCCGGGCCCCT	GTGCAGGGTCCGAGGTCAGAGCCACCTGGGCAATTTTTTTTTTTCAGGGG	Y
>bta-miR-2883 MIMAT0013841	CUUCCCGUGUGUUGAGCC	GGTCGGCTTCCCGTGTGT	GTGCAGGGTCCGAGGTCAGAGCCACCTGGGCAATTTTTTTTTTTGGCTCA	Y
>bta-miR-2885 MIMAT0013843	CGGCGGCAGCGCCGGGGCG	TGGCGGCGGCAGCGCC	GTGCAGGGTCCGAGGTCAGAGCCACCTGGGCAATTTTTTTTTTTCGCCCC	Y
>bta-miR-2886 MIMAT0013844	AGCGCCGCCGGCCGCACC	TCGGAGCGCCGCCGGC	GTGCAGGGTCCGAGGTCAGAGCCACCTGGGCAATTTTTTTTTTTGGTGCG	Y
>bta-miR-2887 MIMAT0013845	CGGGACCGGGGUCCGGUGCG	GGCGGGACCGGGGTCC	GTGCAGGGTCCGAGGTCAGAGCCACCTGGGCAATTTTTTTTTTTCGCACC	Y
>bta-miR-2888 MIMAT0013846	GGUGGGGUGGGGGGGUUGG	CGGGGTGGGGTGGGGG	GTGCAGGGTCCGAGGTCAGAGCCACCTGGGCAATTTTTTTTTTTCCAACC	Y
>bta-miR-2889 MIMAT0013847	GUCCCCGGGGCUCCCGCCGGC	GGTCCCCGGGGCTCCC	GTGCAGGGTCCGAGGTCAGAGCCACCTGGGCAATTTTTTTTTTTGCCGGC	Y
>bta-miR-2890 MIMAT0013848	GCCCCGGCCGCUCCCGGCCU	TGGCCCCGGCCGCTCC	GTGCAGGGTCCGAGGTCAGAGCCACCTGGGCAATTTTTTTTTTTAGGCCG	Y
>bta-miR-2891 MIMAT0013849	AUCUUUGGGCUAGGUUAGUU	GTCGGATCTTTGGGCTAGG	GTGCAGGGTCCGAGGTCAGAGCCACCTGGGCAATTTTTTTTTTTAACTAA	Y
>bta-miR-2894 MIMAT0013852	AGCCCUGGCCCUGCCAUCGUG	TGAGCCCTGGCCCTGCC	GTGCAGGGTCCGAGGTCAGAGCCACCTGGGCAATTTTTTTTTTTCACGAT	Y
>bta-miR-2896 MIMAT0013854	CGGCAGAUGAAGUCCAUC	GGTCGGCGGCAGATGAAG	GTGCAGGGTCCGAGGTCAGAGCCACCTGGGCAATTTTTTTTTTTGATGGA	Y
>bta-miR-2897 MIMAT0013855	GGUGGGAGGGUCCCACCGAG	TGGGGTGGGAGGGTCCC	GTGCAGGGTCCGAGGTCAGAGCCACCTGGGCAATTTTTTTTTTTCTCGGT	Y
>bta-miR-2898 MIMAT0013856	UGGUGGAGAUGCCGGGGA	GGTCGGTGGTGGAGATGC	GTGCAGGGTCCGAGGTCAGAGCCACCTGGGCAATTTTTTTTTTTCCCCGG	Y
>bta-miR-2899 MIMAT0013857	AGGCGGGCCGGGGUUGGA	TCGGAGGCGGGCCGGG	GTGCAGGGTCCGAGGTCAGAGCCACCTGGGCAATTTTTTTTTTTCCAACC	Y
>bta-miR-2900 MIMAT0013858	AGGGCGGGCGGCGACUGGAA	GGAGGGCGGGCGGCGA	GTGCAGGGTCCGAGGTCAGAGCCACCTGGGCAATTTTTTTTTTTCCAGTC	Y
>bta-miR-2901 MIMAT0013859	CCGAGUGCUCCCGCGAGCGCU	TGCCGAGTGCTCCCGCG	GTGCAGGGTCCGAGGTCAGAGCCACCTGGGCAATTTTTTTTTTTAGCGCT	Y
>bta-miR-2902 MIMAT0013860	GUGGCUGUCCCUGGAGGUGGG	TGGGTGGCTGTCCCTGGA	GTGCAGGGTCCGAGGTCAGAGCCACCTGGGCAATTTTTTTTTTTCCCACC	Y
>bta-miR-2903 MIMAT0013861	UUCCGCGCUCUACGCCAGC	GTCGGTTCCGCGCTCTAC	GTGCAGGGTCCGAGGTCAGAGCCACCTGGGCAATTTTTTTTTTTGCTGGC	Y
>bta-miR-2904 MIMAT0013862	GGGAGCCUCGGUUGGCCUC	TTCGGGGGAGCCTCGGTT	GTGCAGGGTCCGAGGTCAGAGCCACCTGGGCAATTTTTTTTTTTGAGGCC	Y
>bta-miR-296-3p MIMAT0009273	GAGGGUUGGGCGGAGGCUUUCC	GGAGGGTTGGGCGGAGG	GTGCAGGGTCCGAGGTCAGAGCCACCTGGGCAATTTTTTTTTTTGGAAAG	Y
>bta-miR-29a MIMAT0003518	CUAGCACCAUCUGAAAUCGGUUA	CGGCTAGCACCATCTGAAAT	GTGCAGGGTCCGAGGTCAGAGCCACCTGGGCAATTTTTTTTTTTAACCGA	Y
>bta-miR-29b MIMAT0003828	UAGCACCAUUUGAAAUCAGUGUU	TCGGTAGCACCATTTGAAATC	GTGCAGGGTCCGAGGTCAGAGCCACCTGGGCAATTTTTTTTTTTAACACT	Y
>bta-miR-29c MIMAT0003829	UAGCACCAUUUGAAAUCGGUUA	GTCGGTAGCACCATTTGAAAT	GTGCAGGGTCCGAGGTCAGAGCCACCTGGGCAATTTTTTTTTTTAACCGA	Y
>bta-miR-29d-3p MIMAT0009275	UAGCACCAUUUGAAAUCGAUUA	GTCGGTAGCACCATTTGAAAT	GTGCAGGGTCCGAGGTCAGAGCCACCTGGGCAATTTTTTTTTTTAATCGA	Y
>bta-miR-29e MIMAT0009953	UAGCAUCAUUUGAAAUCAGUGUUU	TCGGTAGCATCATTTGAAATCA	GTGCAGGGTCCGAGGTCAGAGCCACCTGGGCAATTTTTTTTTTTAAACAC	Y
>bta-miR-301a MIMAT0009276	CAGUGCAAUAGUAUUGUCAAAGCAU	GGCAGTGCAATAGTATTGTCA	GTGCAGGGTCCGAGGTCAGAGCCACCTGGGCAATTTTTTTTTTTATGCTT	Y
>bta-miR-301b MIMAT0009277	CAGUGCAAUGAUAUUGUCAAAGCAU	GGCAGTGCAATGATATTGTCA	GTGCAGGGTCCGAGGTCAGAGCCACCTGGGCAATTTTTTTTTTTATGCTT	Y
>bta-miR-302b MIMAT0009280	UAAGUGCUUCCAUGUUUUAGUAG	TCGGTAAGTGCTTCCATGTTT	GTGCAGGGTCCGAGGTCAGAGCCACCTGGGCAATTTTTTTTTTTCTACTA	Y
>bta-miR-302c MIMAT0009281	UAAGUGCUUCCAUGUUUCAGUGG	TCGGTAAGTGCTTCCATGTTT	GTGCAGGGTCCGAGGTCAGAGCCACCTGGGCAATTTTTTTTTTTCCACTG	Y
>bta-miR-3064 MIMAT0036974	UUGCCACACUGCAACACCUUACA	GGTTGCCACACTGCAACAC	GTGCAGGGTCCGAGGTCAGAGCCACCTGGGCAATTTTTTTTTTTGTAAGG	Y
>bta-miR-30a-5p MIMAT0003841	UGUAAACAUCCUCGACUGGAAGCU	GGTGTAAACATCCTCGACTG	GTGCAGGGTCCGAGGTCAGAGCCACCTGGGCAATTTTTTTTTTTAGCTTC	Y
>bta-miR-30b-3p MIMAT0012534	CUGGGAGGUGGAUGUUUACUU	CGGCTGGGAGGTGGATGT	GTGCAGGGTCCGAGGTCAGAGCCACCTGGGCAATTTTTTTTTTTAAGTAA	Y
>bta-miR-30b-5p MIMAT0003547	UGUAAACAUCCUACACUCAGCU	TTCGGTGTAAACATCCTACAC	GTGCAGGGTCCGAGGTCAGAGCCACCTGGGCAATTTTTTTTTTTAGCTGA	Y
>bta-miR-30c MIMAT0003850	UGUAAACAUCCUACACUCUCAGC	TCGGTGTAAACATCCTACACT	GTGCAGGGTCCGAGGTCAGAGCCACCTGGGCAATTTTTTTTTTTGCTGAG	Y
>bta-miR-30d MIMAT0003533	UGUAAACAUCCCCGACUGGAAGCU	TGTGTAAACATCCCCGACTG	GTGCAGGGTCCGAGGTCAGAGCCACCTGGGCAATTTTTTTTTTTAGCTTC	Y
>bta-miR-30e-5p MIMAT0003799	UGUAAACAUCCUUGACUGGAAGCU	TGGTGTAAACATCCTTGACTG	GTGCAGGGTCCGAGGTCAGAGCCACCTGGGCAATTTTTTTTTTTAGCTTC	Y
>bta-miR-30f MIMAT0009282	UGUAAACACCCUACACUCUCAGCU	GGTGTAAACACCCTACACTC	GTGCAGGGTCCGAGGTCAGAGCCACCTGGGCAATTTTTTTTTTTAGCTGA	Y
>bta-miR-31 MIMAT0003548	AGGCAAGAUGCUGGCAUAGCU	CGGAGGCAAGATGCTGGC	GTGCAGGGTCCGAGGTCAGAGCCACCTGGGCAATTTTTTTTTTTAGCTAT	Y
>bta-miR-3120 MIMAT0024572	CACAGCAAGUGUAGACAGGCA	TTCGGCACAGCAAGTGTAGA	GTGCAGGGTCCGAGGTCAGAGCCACCTGGGCAATTTTTTTTTTTGCCTGT	Y
>bta-miR-3141 MIMAT0024573	GAGGGCGGGUGGAGGAGG	TTCGGGAGGGCGGGTGG	GTGCAGGGTCCGAGGTCAGAGCCACCTGGGCAATTTTTTTTTTTCCTCCT	Y
>bta-miR-3154 MIMAT0025529	CAGAAGGGGAGUCGGAGCAGA	TGGCAGAAGGGGAGTCGG	GTGCAGGGTCCGAGGTCAGAGCCACCTGGGCAATTTTTTTTTTTCTGCTC	Y
>bta-miR-32 MIMAT0009283	UAUUGCACAUGACUAAGUUGCAU	TCGGTATTGCACATGACTAAG	GTGCAGGGTCCGAGGTCAGAGCCACCTGGGCAATTTTTTTTTTTATGCAA	Y
>bta-miR-320b MIMAT0011991	AGCUGGGUUGAGAGGGUGGU	TTCGGAGCTGGGTTGAGAG	GTGCAGGGTCCGAGGTCAGAGCCACCTGGGCAATTTTTTTTTTTACCACC	Y
>bta-miR-323 MIMAT0009284	GCACAUUACACGGUCGACCUCU	TGGGCACATTACACGGTCG	GTGCAGGGTCCGAGGTCAGAGCCACCTGGGCAATTTTTTTTTTTAGAGGT	Y
>bta-miR-324 MIMAT0009285	CGCAUCCCCUAGGGCAUUGGUGU	GCGCATCCCCTAGGGCAT	GTGCAGGGTCCGAGGTCAGAGCCACCTGGGCAATTTTTTTTTTTACACCA	Y
>bta-miR-328 MIMAT0009287	CUGGCCCUCUCUGCCCUUCCGU	GCTGGCCCTCTCTGCCC	GTGCAGGGTCCGAGGTCAGAGCCACCTGGGCAATTTTTTTTTTTACGGAA	Y
>bta-miR-329b MIMAT0009289	AGAGGUUUUCUGGGUUUCUGUUU	CGGAGAGGTTTTCTGGGTTT	GTGCAGGGTCCGAGGTCAGAGCCACCTGGGCAATTTTTTTTTTTAAACAG	Y
>bta-miR-331-3p MIMAT0004339	GCCCCUGGGCCUAUCCUAGAA	GGGCCCCTGGGCCTATC	GTGCAGGGTCCGAGGTCAGAGCCACCTGGGCAATTTTTTTTTTTCTAGGA	Y
>bta-miR-335 MIMAT0009291	UCAAGAGCAAUAACGAAAAAUGU	TCGGTCAAGAGCAATAACGAA	GTGCAGGGTCCGAGGTCAGAGCCACCTGGGCAATTTTTTTTTTTACATTT	Y
>bta-miR-339a MIMAT0009293	UCCCUGUCCUCCAGGAGCUCAC	GGTCCCTGTCCTCCAGGA	GTGCAGGGTCCGAGGTCAGAGCCACCTGGGCAATTTTTTTTTTTGTGAGC	Y
>bta-miR-33b MIMAT0009295	GUGCAUUGCUGUUGCAUUGC	GTCGGGTGCATTGCTGTTG	GTGCAGGGTCCGAGGTCAGAGCCACCTGGGCAATTTTTTTTTTTGCAATG	Y
>bta-miR-340 MIMAT0009296	UCCGUCUCAGUUACUUUAUAGCC	CGGTCCGTCTCAGTTACTTT	GTGCAGGGTCCGAGGTCAGAGCCACCTGGGCAATTTTTTTTTTTGGCTAT	Y
>bta-miR-342 MIMAT0003846	UCUCACACAGAAAUCGCACCCAUCU	GTCTCACACAGAAATCGCAC	GTGCAGGGTCCGAGGTCAGAGCCACCTGGGCAATTTTTTTTTTTAGATGG	Y
>bta-miR-3431 MIMAT0017394	CCUCAGUCAGCCUUGUGGAUGU	TGGCCTCAGTCAGCCTTGT	GTGCAGGGTCCGAGGTCAGAGCCACCTGGGCAATTTTTTTTTTTACATCC	Y
>bta-miR-3432a MIMAT0017396	UGCGGGAUCUUUAGUUGUGGUG	TCGGTGCGGGATCTTTAGTT	GTGCAGGGTCCGAGGTCAGAGCCACCTGGGCAATTTTTTTTTTTCACCAC	Y
>bta-miR-345-3p MIMAT0012535	CCUGAACUAGGGGUCUGGAG	TTCGGCCTGAACTAGGGGT	GTGCAGGGTCCGAGGTCAGAGCCACCTGGGCAATTTTTTTTTTTCTCCAG	Y
>bta-miR-345-5p MIMAT0003800	GCUGACUCCUAGUCCAGUGCU	CGGGCTGACTCCTAGTCC	GTGCAGGGTCCGAGGTCAGAGCCACCTGGGCAATTTTTTTTTTTAGCACT	Y
>bta-miR-346 MIMAT0009297	UGUCUGCCCGCAUGCCUGCCUCU	GTGTCTGCCCGCATGCCT	GTGCAGGGTCCGAGGTCAGAGCCACCTGGGCAATTTTTTTTTTTAGAGGC	Y
>bta-miR-34a MIMAT0004340	UGGCAGUGUCUUAGCUGGUUGU	CGGTGGCAGTGTCTTAGCT	GTGCAGGGTCCGAGGTCAGAGCCACCTGGGCAATTTTTTTTTTTACAACC	Y
>bta-miR-34b MIMAT0003549	AGGCAGUGUAAUUAGCUGAUUG	TCGGAGGCAGTGTAATTAGC	GTGCAGGGTCCGAGGTCAGAGCCACCTGGGCAATTTTTTTTTTTCAATCA	Y
>bta-miR-34c MIMAT0003854	AGGCAGUGUAGUUAGCUGAUUG	CGGAGGCAGTGTAGTTAGC	GTGCAGGGTCCGAGGTCAGAGCCACCTGGGCAATTTTTTTTTTTCAATCA	Y
>bta-miR-3600 MIMAT0016932	ACAGUUCUUCAACUGGCAGCUU	TCGGACAGTTCTTCAACTGG	GTGCAGGGTCCGAGGTCAGAGCCACCTGGGCAATTTTTTTTTTTAAGCTG	Y
>bta-miR-3602 MIMAT0016937	GUGUUGGGAUCACCGCGGUAA	CGGGTGTTGGGATCACCG	GTGCAGGGTCCGAGGTCAGAGCCACCTGGGCAATTTTTTTTTTTACCGCG	Y
>bta-miR-3604 MIMAT0016939	UAACCAAUGUGCAGACUACUGU	TCGGTAACCAATGTGCAGAC	GTGCAGGGTCCGAGGTCAGAGCCACCTGGGCAATTTTTTTTTTTACAGTA	Y
>bta-miR-361 MIMAT0003830	UUAUCAGAAUCUCCAGGGGUAC	TTCGGTTATCAGAATCTCCAG	GTGCAGGGTCCGAGGTCAGAGCCACCTGGGCAATTTTTTTTTTTGTACCC	Y
>bta-miR-3613a MIMAT0024574	UGUUGUACUUUUUUUUUUGUUC	GGTCGGTGTTGTACTTTTTTTT	GTGCAGGGTCCGAGGTCAGAGCCACCTGGGCAATTTTTTTTTTTGAACAA	Y
>bta-miR-362-3p MIMAT0012548	AACACACCUAUUCAAGGAUUC	TGTCGGAACACACCTATTCAA	GTGCAGGGTCCGAGGTCAGAGCCACCTGGGCAATTTTTTTTTTTGAATCC	Y
>bta-miR-363 MIMAT0003855	AUUGCACGGUAUCCAUCUGCG	TTCGGATTGCACGGTATCCA	GTGCAGGGTCCGAGGTCAGAGCCACCTGGGCAATTTTTTTTTTTCGCAGA	Y
>bta-miR-365-3p MIMAT0004341	UAAUGCCCCUAAAAAUCCUUAU	GTCGGTAATGCCCCTAAAAAT	GTGCAGGGTCCGAGGTCAGAGCCACCTGGGCAATTTTTTTTTTTATAAGG	Y
>bta-miR-365-5p MIMAT0012539	AGGGACUUUUGGGGGCAGAUGUG	TGAGGGACTTTTGGGGGCA	GTGCAGGGTCCGAGGTCAGAGCCACCTGGGCAATTTTTTTTTTTCACATC	Y
>bta-miR-3660 MIMAT0025555	ACUGACAGGAGAGCAUUUUAA	TCGGACTGACAGGAGAGCA	GTGCAGGGTCCGAGGTCAGAGCCACCTGGGCAATTTTTTTTTTTAAAATG	Y
>bta-miR-367 MIMAT0009299	GAAUUGCACUUUAGCAAUGGUGA	TCGGGAATTGCACTTTAGCAA	GTGCAGGGTCCGAGGTCAGAGCCACCTGGGCAATTTTTTTTTTTCACCAT	Y
>bta-miR-369-5p MIMAT0003801	AUCGACCGUGUUAUAUUCGC	TGTCGGATCGACCGTGTTAT	GTGCAGGGTCCGAGGTCAGAGCCACCTGGGCAATTTTTTTTTTTGCGAAT	Y
>bta-miR-370 MIMAT0009300	GCCUGCUGGGGUGGAACCUGGU	TGGCCTGCTGGGGTGGAA	GTGCAGGGTCCGAGGTCAGAGCCACCTGGGCAATTTTTTTTTTTACCAGG	Y
>bta-miR-371 MIMAT0009301	AAGUGCCGCCAUGUUUUGAGUGU	TGGAAGTGCCGCCATGTTTT	GTGCAGGGTCCGAGGTCAGAGCCACCTGGGCAATTTTTTTTTTTACACTC	Y
>bta-miR-374b MIMAT0009302	AUAUAAUACAACCUGCUAAGUG	GTCGGATATAATACAACCTGC	GTGCAGGGTCCGAGGTCAGAGCCACCTGGGCAATTTTTTTTTTTCACTTA	Y
>bta-miR-375 MIMAT0009303	UUUUGUUCGUUCGGCUCGCGUGA	TGGTTTTGTTCGTTCGGCTC	GTGCAGGGTCCGAGGTCAGAGCCACCTGGGCAATTTTTTTTTTTCACGCG	Y
>bta-miR-376b MIMAT0009945	AUCAUAGAGGAAAAUCCAUGUU	GTCGGATCATAGAGGAAAATC	GTGCAGGGTCCGAGGTCAGAGCCACCTGGGCAATTTTTTTTTTTAACATG	Y
>bta-miR-376c MIMAT0009947	GUGGAUAUUCCUUCUAUGUUUA	TTCGGGTGGATATTCCTTCTA	GTGCAGGGTCCGAGGTCAGAGCCACCTGGGCAATTTTTTTTTTTAAACAT	Y
>bta-miR-377 MIMAT0009304	AUCACACAAAGGCAACUUUUGU	TCGGATCACACAAAGGCAAC	GTGCAGGGTCCGAGGTCAGAGCCACCTGGGCAATTTTTTTTTTTACAAAA	Y
>bta-miR-378 MIMAT0009305	ACUGGACUUGGAGUCAGAAGGC	CGGACTGGACTTGGAGTCA	GTGCAGGGTCCGAGGTCAGAGCCACCTGGGCAATTTTTTTTTTTGCCTTC	Y
>bta-miR-378b MIMAT0025535	ACUUGACUUGGAGUCAGAAGGC	TCGGACTTGACTTGGAGTCA	GTGCAGGGTCCGAGGTCAGAGCCACCTGGGCAATTTTTTTTTTTGCCTTC	Y
>bta-miR-378c MIMAT0025551	ACUGGACUUGGAGUCAGAAGU	TCGGACTGGACTTGGAGTC	GTGCAGGGTCCGAGGTCAGAGCCACCTGGGCAATTTTTTTTTTTACTTCT	Y
>bta-miR-379 MIMAT0009306	UGGUAGACUAUGGAACGUAGG	GTCGGTGGTAGACTATGGAA	GTGCAGGGTCCGAGGTCAGAGCCACCTGGGCAATTTTTTTTTTTCCTACG	Y
>bta-miR-380-5p MIMAT0003803	UGGUUGACCAUAGAACAUGCGC	TCGGTGGTTGACCATAGAAC	GTGCAGGGTCCGAGGTCAGAGCCACCTGGGCAATTTTTTTTTTTGCGCAT	Y
>bta-miR-381 MIMAT0009307	UAUACAAGGGCAAGCUCUCUGU	TCGGTATACAAGGGCAAGCT	GTGCAGGGTCCGAGGTCAGAGCCACCTGGGCAATTTTTTTTTTTACAGAG	Y
>bta-miR-383 MIMAT0009309	AGAUCAGAAGGUGAUUGUGGCU	TTCGGAGATCAGAAGGTGATT	GTGCAGGGTCCGAGGTCAGAGCCACCTGGGCAATTTTTTTTTTTAGCCAC	Y
>bta-miR-3957 MIMAT0025548	CUCGGAGAGUGCAGCUGUGG	TCGGCTCGGAGAGTGCAG	GTGCAGGGTCCGAGGTCAGAGCCACCTGGGCAATTTTTTTTTTTCCACAG	Y
>bta-miR-409b MIMAT0016935	GGGGUUCACCGAGCAACAUUC	TGGGGGGTTCACCGAGCA	GTGCAGGGTCCGAGGTCAGAGCCACCTGGGCAATTTTTTTTTTTGAATGT	Y
>bta-miR-412 MIMAT0009313	ACUUCACCUGGUCCACUAGCUGU	GGACTTCACCTGGTCCACT	GTGCAGGGTCCGAGGTCAGAGCCACCTGGGCAATTTTTTTTTTTACAGCT	Y
>bta-miR-421 MIMAT0009314	AUCAACAGACAUUAAUUGGGCGC	GTCGGATCAACAGACATTAATT	GTGCAGGGTCCGAGGTCAGAGCCACCTGGGCAATTTTTTTTTTTGCGCCC	Y
>bta-miR-423-3p MIMAT0003831	AAGCUCGGUCUGAGGCCCCUCAGU	AAGCTCGGTCTGAGGCCC	GTGCAGGGTCCGAGGTCAGAGCCACCTGGGCAATTTTTTTTTTTACTGAG	Y
>bta-miR-423-5p MIMAT0012537	UGAGGGGCAGAGAGCGAGACUUU	GTGAGGGGCAGAGAGCGA	GTGCAGGGTCCGAGGTCAGAGCCACCTGGGCAATTTTTTTTTTTAAAGTC	Y
>bta-miR-424-3p MIMAT0015304	CAAAACGUGAGGCGCUGCUAU	CGGCAAAACGTGAGGCGC	GTGCAGGGTCCGAGGTCAGAGCCACCTGGGCAATTTTTTTTTTTATAGCA	Y
>bta-miR-4286 MIMAT0024575	ACCCCACUCCUGGUACC	TGGTCGGACCCCACTCCT	GTGCAGGGTCCGAGGTCAGAGCCACCTGGGCAATTTTTTTTTTTGGTACC	Y
>bta-miR-429 MIMAT0009315	UAAUACUGUCUGGUAAUGCCGU	GTCGGTAATACTGTCTGGTAA	GTGCAGGGTCCGAGGTCAGAGCCACCTGGGCAATTTTTTTTTTTACGGCA	Y
>bta-miR-448 MIMAT0009319	UUGCAUAUGUAGGAUGUCCCAU	TTCGGTTGCATATGTAGGATG	GTGCAGGGTCCGAGGTCAGAGCCACCTGGGCAATTTTTTTTTTTATGGGA	Y
>bta-miR-449a MIMAT0009320	UGGCAGUGUAUUGUUAGCUGGU	TTCGGTGGCAGTGTATTGTTA	GTGCAGGGTCCGAGGTCAGAGCCACCTGGGCAATTTTTTTTTTTACCAGC	Y
>bta-miR-449b MIMAT0009321	AGGCAGUGUAUUGUUAGCUGGC	TTCGGAGGCAGTGTATTGTTA	GTGCAGGGTCCGAGGTCAGAGCCACCTGGGCAATTTTTTTTTTTGCCAGC	Y
>bta-miR-449c MIMAT0009322	AGGCAGUGCAUCUCUAGCUGG	TCGGAGGCAGTGCATCTCT	GTGCAGGGTCCGAGGTCAGAGCCACCTGGGCAATTTTTTTTTTTCCAGCT	Y
>bta-miR-449d MIMAT0011962	GAAGGCUGUGUGCUGUGGAG	TTCGGGAAGGCTGTGTGCT	GTGCAGGGTCCGAGGTCAGAGCCACCTGGGCAATTTTTTTTTTTCTCCAC	Y
>bta-miR-450a MIMAT0003834	UUUUGCGAUGUGUUCCUAAUAU	TCGGTTTTGCGATGTGTTCC	GTGCAGGGTCCGAGGTCAGAGCCACCTGGGCAATTTTTTTTTTTATATTA	Y
>bta-miR-451 MIMAT0009323	AAACCGUUACCAUUACUGAGUUU	TCGGAAACCGTTACCATTACT	GTGCAGGGTCCGAGGTCAGAGCCACCTGGGCAATTTTTTTTTTTAAACTC	Y
>bta-miR-452 MIMAT0009324	UGUUUGCAGAGGAAACUGAGAC	TCGGTGTTTGCAGAGGAAAC	GTGCAGGGTCCGAGGTCAGAGCCACCTGGGCAATTTTTTTTTTTGTCTCA	Y
>bta-miR-454 MIMAT0009326	UAGUGCAAUAUUGCUUAUAGGGU	TTCGGTAGTGCAATATTGCTTA	GTGCAGGGTCCGAGGTCAGAGCCACCTGGGCAATTTTTTTTTTTACCCTA	Y
>bta-miR-455-3p MIMAT0003836	GCAGUCCAUGGGCAUAUACACU	TGGGCAGTCCATGGGCATA	GTGCAGGGTCCGAGGTCAGAGCCACCTGGGCAATTTTTTTTTTTAGTGTA	Y
>bta-miR-4680 MIMAT0036979	AGAACUCUUGCAGUCUUAGAUGU	CGGAGAACTCTTGCAGTCTT	GTGCAGGGTCCGAGGTCAGAGCCACCTGGGCAATTTTTTTTTTTACATCT	Y
>bta-miR-483 MIMAT0009327	UCACUCCUCUCCUCCCGUCUU	CGGTCACTCCTCTCCTCC	GTGCAGGGTCCGAGGTCAGAGCCACCTGGGCAATTTTTTTTTTTAAGACG	Y
>bta-miR-484 MIMAT0003535	UCAGGCUCAGUCCCCUCCCGAU	GGTCAGGCTCAGTCCCCT	GTGCAGGGTCCGAGGTCAGAGCCACCTGGGCAATTTTTTTTTTTATCGGG	Y
>bta-miR-486 MIMAT0009329	UCCUGUACUGAGCUGCCCCGAG	TGGTCCTGTACTGAGCTGC	GTGCAGGGTCCGAGGTCAGAGCCACCTGGGCAATTTTTTTTTTTCTCGGG	Y
>bta-miR-488 MIMAT0009330	UUGAAAGGCUGUUUCUUGGUC	GTCGGTTGAAAGGCTGTTTC	GTGCAGGGTCCGAGGTCAGAGCCACCTGGGCAATTTTTTTTTTTGACCAA	Y
>bta-miR-489 MIMAT0009942	GUGACAUCACAUAUAUGGCGAC	GTCGGGTGACATCACATATAT	GTGCAGGGTCCGAGGTCAGAGCCACCTGGGCAATTTTTTTTTTTGTCGCC	Y
>bta-miR-490 MIMAT0009331	CAACCUGGAGGACUCCAUGCUG	GGCAACCTGGAGGACTCC	GTGCAGGGTCCGAGGTCAGAGCCACCTGGGCAATTTTTTTTTTTCAGCAT	Y
>bta-miR-491 MIMAT0009332	AGUGGGGAACCCUUCCAUGAGG	GGAGTGGGGAACCCTTCC	GTGCAGGGTCCGAGGTCAGAGCCACCTGGGCAATTTTTTTTTTTCCTCAT	Y
>bta-miR-494 MIMAT0009334	UGAAACAUACACGGGAAACCUC	TCGGTGAAACATACACGGGA	GTGCAGGGTCCGAGGTCAGAGCCACCTGGGCAATTTTTTTTTTTGAGGTT	Y
>bta-miR-496 MIMAT0009336	UGAGUAUUACAUGGCCAAUCUC	TCGGTGAGTATTACATGGCC	GTGCAGGGTCCGAGGTCAGAGCCACCTGGGCAATTTTTTTTTTTGAGATT	Y
>bta-miR-497 MIMAT0004343	CAGCAGCACACUGUGGUUUGUA	GGCAGCAGCACACTGTGG	GTGCAGGGTCCGAGGTCAGAGCCACCTGGGCAATTTTTTTTTTTACAAAC	Y
>bta-miR-499 MIMAT0003536	UUAAGACUUGCAGUGAUGUUU	GTCGGTTAAGACTTGCAGTG	GTGCAGGGTCCGAGGTCAGAGCCACCTGGGCAATTTTTTTTTTTAAACAT	Y
>bta-miR-502a MIMAT0009338	AAUGCACCUGGGCAAGGAUUCA	TGGAATGCACCTGGGCAAG	GTGCAGGGTCCGAGGTCAGAGCCACCTGGGCAATTTTTTTTTTTGAATCC	Y
>bta-miR-502b MIMAT0009339	AAUCCACCUGGGCAAGGAUUC	TCGGAATCCACCTGGGCAA	GTGCAGGGTCCGAGGTCAGAGCCACCTGGGCAATTTTTTTTTTTGAATCC	Y
>bta-miR-503-3p MIMAT0025558	GGAGUAUUGUUUCUGCUGCCCGG	CGGGGAGTATTGTTTCTGCT	GTGCAGGGTCCGAGGTCAGAGCCACCTGGGCAATTTTTTTTTTTCCGGGC	Y
>bta-miR-504 MIMAT0009340	AGACCCUGGUCUGCACUCUGUC	GGAGACCCTGGTCTGCAC	GTGCAGGGTCCGAGGTCAGAGCCACCTGGGCAATTTTTTTTTTTGACAGA	Y
>bta-miR-505 MIMAT0009341	CGUCAACACUUGCUGGUUUCCU	TGGCGTCAACACTTGCTGG	GTGCAGGGTCCGAGGTCAGAGCCACCTGGGCAATTTTTTTTTTTAGGAAA	Y
>bta-miR-532 MIMAT0003848	CAUGCCUUGAGUGUAGGACCGU	CGGCATGCCTTGAGTGTAG	GTGCAGGGTCCGAGGTCAGAGCCACCTGGGCAATTTTTTTTTTTACGGTC	Y
>bta-miR-539 MIMAT0009342	GGAGAAAUUAUCCUUGGUGUGU	TTCGGGGAGAAATTATCCTTG	GTGCAGGGTCCGAGGTCAGAGCCACCTGGGCAATTTTTTTTTTTACACAC	Y
>bta-miR-541 MIMAT0009343	UGGUGGGCACAGAAUCCGGCCU	TGGTGGTGGGCACAGAATC	GTGCAGGGTCCGAGGTCAGAGCCACCTGGGCAATTTTTTTTTTTAGGCCG	Y
>bta-miR-543 MIMAT0009344	AAACAUUCGCGGUGCACUUCUU	CGGAAACATTCGCGGTGCA	GTGCAGGGTCCGAGGTCAGAGCCACCTGGGCAATTTTTTTTTTTAAGAAG	Y
>bta-miR-544a MIMAT0009346	AUUCUGCAUUUUUAGCAAGUUC	GTCGGATTCTGCATTTTTAGC	GTGCAGGGTCCGAGGTCAGAGCCACCTGGGCAATTTTTTTTTTTGAACTT	Y
>bta-miR-545-3p MIMAT0003807	AUCAACAAACAUUUAUUGUGUG	GGTCGGATCAACAAACATTTAT	GTGCAGGGTCCGAGGTCAGAGCCACCTGGGCAATTTTTTTTTTTCACACA	Y
>bta-miR-545-5p MIMAT0003806	UCAGUAAAUGUUUAUUGGAUG	TGGTCGGTCAGTAAATGTTTAT	GTGCAGGGTCCGAGGTCAGAGCCACCTGGGCAATTTTTTTTTTTCATCCA	Y
>bta-miR-551b MIMAT0009348	GGCGACCCAUACUUGGUUUCAG	GGGGCGACCCATACTTGG	GTGCAGGGTCCGAGGTCAGAGCCACCTGGGCAATTTTTTTTTTTCTGAAA	Y
>bta-miR-562 MIMAT0009349	AAAGCAGCUGUACCAUUUAC	GTCGGAAAGCAGCTGTACC	GTGCAGGGTCCGAGGTCAGAGCCACCTGGGCAATTTTTTTTTTTGTAAAT	Y
>bta-miR-582 MIMAT0009351	UUACAGUUGUUCAACCAGUUACU	TCGGTTACAGTTGTTCAACCA	GTGCAGGGTCCGAGGTCAGAGCCACCTGGGCAATTTTTTTTTTTAGTAAC	Y
>bta-miR-584 MIMAT0009352	UGGUUUGCCUGGGACUGAG	GTCGGTGGTTTGCCTGGG	GTGCAGGGTCCGAGGTCAGAGCCACCTGGGCAATTTTTTTTTTTCTCAGT	Y
>bta-miR-592 MIMAT0009353	AUUGUGUCAAUAUGCGAUGAUGU	TCGGATTGTGTCAATATGCGA	GTGCAGGGTCCGAGGTCAGAGCCACCTGGGCAATTTTTTTTTTTACATCA	Y
>bta-miR-599 MIMAT0009354	GUUGUGUCAGUUUAUCAAAC	GGTCGGGTTGTGTCAGTTTA	GTGCAGGGTCCGAGGTCAGAGCCACCTGGGCAATTTTTTTTTTTGTTTGA	Y
>bta-miR-6119-5p MIMAT0024588	AGAGGUAAAAAAUUGAUUUGACU	GTCGGAGAGGTAAAAAATTGAT	GTGCAGGGTCCGAGGTCAGAGCCACCTGGGCAATTTTTTTTTTTAGTCAA	Y
>bta-miR-6120-3p MIMAT0024591	UAUGUUGGACAACGUGGAUAGC	TCGGTATGTTGGACAACGTG	GTGCAGGGTCCGAGGTCAGAGCCACCTGGGCAATTTTTTTTTTTGCTATC	Y
>bta-miR-6120-5p MIMAT0024590	CUGUUCCCGUUUUUCACAUGUG	TCGGCTGTTCCCGTTTTTCA	GTGCAGGGTCCGAGGTCAGAGCCACCTGGGCAATTTTTTTTTTTCACATG	Y
>bta-miR-6121-3p MIMAT0024593	CCGGAUGAUGGACACUGAGG	TTCGGCCGGATGATGGACA	GTGCAGGGTCCGAGGTCAGAGCCACCTGGGCAATTTTTTTTTTTCCTCAG	Y
>bta-miR-6121-5p MIMAT0024592	UCGGAGCGCCCUCGCCAGAC	TGGTCGGAGCGCCCTCG	GTGCAGGGTCCGAGGTCAGAGCCACCTGGGCAATTTTTTTTTTTGTCTGG	Y
>bta-miR-6122-3p MIMAT0024595	ACUAUAUGAUGUAAACUGAAC	TGGTCGGACTATATGATGTAAA	GTGCAGGGTCCGAGGTCAGAGCCACCTGGGCAATTTTTTTTTTTGTTCAG	Y
>bta-miR-6122-5p MIMAT0024594	UCAGUUGUACUUUAUCCAGUGC	GTCGGTCAGTTGTACTTTATC	GTGCAGGGTCCGAGGTCAGAGCCACCTGGGCAATTTTTTTTTTTGCACTG	Y
>bta-miR-6123 MIMAT0024596	UGCCAAGCCCACGUUCAAAGG	CGGTGCCAAGCCCACGTT	GTGCAGGGTCCGAGGTCAGAGCCACCTGGGCAATTTTTTTTTTTCCTTTG	Y
>bta-miR-615 MIMAT0009355	GGGGGUCCCCGGUGCUCGGAUC	TGGGGGTCCCCGGTGCT	GTGCAGGGTCCGAGGTCAGAGCCACCTGGGCAATTTTTTTTTTTGATCCG	Y
>bta-miR-628 MIMAT0009356	AUGCUGACAUAUUUACUAGAGG	GTCGGATGCTGACATATTTAC	GTGCAGGGTCCGAGGTCAGAGCCACCTGGGCAATTTTTTTTTTTCCTCTA	Y
>bta-miR-631 MIMAT0009357	AGACCUGGCUUAGACCUCAGC	TCGGAGACCTGGCTTAGAC	GTGCAGGGTCCGAGGTCAGAGCCACCTGGGCAATTTTTTTTTTTGCTGAG	Y
>bta-miR-6516 MIMAT0030443	UUUGCAGUAACAGGUGUGAAC	GTCGGTTTGCAGTAACAGGT	GTGCAGGGTCCGAGGTCAGAGCCACCTGGGCAATTTTTTTTTTTGTTCAC	Y
>bta-miR-6519 MIMAT0025537	UAGCAGCGGGAACAGAGAAA	GTCGGTAGCAGCGGGAAC	GTGCAGGGTCCGAGGTCAGAGCCACCTGGGCAATTTTTTTTTTTCTCTGT	Y
>bta-miR-652 MIMAT0024578	AAUGGCGCCACUAGGGUUGUG	CGGAATGGCGCCACTAGG	GTGCAGGGTCCGAGGTCAGAGCCACCTGGGCAATTTTTTTTTTTCACAAC	Y
>bta-miR-6520 MIMAT0025538	UUGAGUAUUGUCAGAGAGAGC	TGTCGGTTGAGTATTGTCAGA	GTGCAGGGTCCGAGGTCAGAGCCACCTGGGCAATTTTTTTTTTTGCTCTC	Y
>bta-miR-6521 MIMAT0025539	GUGGCGCCAGCUCUGAGCAGAGU	TGTGGCGCCAGCTCTGAG	GTGCAGGGTCCGAGGTCAGAGCCACCTGGGCAATTTTTTTTTTTACTCTG	Y
>bta-miR-6523a MIMAT0025552	UCUGGGGUAACUUUGAGCAGGG	TCGGTCTGGGGTAACTTTGA	GTGCAGGGTCCGAGGTCAGAGCCACCTGGGCAATTTTTTTTTTTCCCTGC	Y
>bta-miR-6523b MIMAT0029951	CUGCUCAAAGUUACCCCAG	TGGTCGGCTGCTCAAAGTTA	GTGCAGGGTCCGAGGTCAGAGCCACCTGGGCAATTTTTTTTTTTCTGGGG	Y
>bta-miR-6527 MIMAT0025561	CACGUGGACGAAGAGAUGGGA	CGGCACGTGGACGAAGAG	GTGCAGGGTCCGAGGTCAGAGCCACCTGGGCAATTTTTTTTTTTCCCATC	Y
>bta-miR-6528 MIMAT0025562	AGAGGGAAGAGGGAAGGAGG	TTCGGAGAGGGAAGAGGGA	GTGCAGGGTCCGAGGTCAGAGCCACCTGGGCAATTTTTTTTTTTCCTCCT	Y
>bta-miR-6529a MIMAT0025565	GAGAGAUCAGAGGCGCAGAGU	CGGGAGAGATCAGAGGCG	GTGCAGGGTCCGAGGTCAGAGCCACCTGGGCAATTTTTTTTTTTACTCTG	Y
>bta-miR-6529b MIMAT0029947	ACUCUGCGCCUCUGAUCUCU	TCGGACTCTGCGCCTCTG	GTGCAGGGTCCGAGGTCAGAGCCACCTGGGCAATTTTTTTTTTTAGAGAT	Y
>bta-miR-653 MIMAT0009358	GUGUUGAAACAAUCUCUGUUG	TGTCGGGTGTTGAAACAATCT	GTGCAGGGTCCGAGGTCAGAGCCACCTGGGCAATTTTTTTTTTTCAACAG	Y
>bta-miR-6530 MIMAT0025566	CGCGGAGGAAGGUAAGACGG	TCGGCGCGGAGGAAGGTA	GTGCAGGGTCCGAGGTCAGAGCCACCTGGGCAATTTTTTTTTTTCCGTCT	Y
>bta-miR-6531 MIMAT0025567	UAGACUUGGUGUACUUUGAGAGA	TCGGTAGACTTGGTGTACTTT	GTGCAGGGTCCGAGGTCAGAGCCACCTGGGCAATTTTTTTTTTTCTCTCA	Y
>bta-miR-6532 MIMAT0025568	AGUGCGGACAGGAAAGACGGUUU	GGAGTGCGGACAGGAAAGA	GTGCAGGGTCCGAGGTCAGAGCCACCTGGGCAATTTTTTTTTTTAAACCG	Y
>bta-miR-6535 MIMAT0025571	UAGGGGGAGCGGUUGGAGGACU	TGTAGGGGGAGCGGTTGG	GTGCAGGGTCCGAGGTCAGAGCCACCTGGGCAATTTTTTTTTTTAGTCCT	Y
>bta-miR-6536 MIMAT0025572	UUUAAGUAUACGAUGAACUGC	GGTCGGTTTAAGTATACGATG	GTGCAGGGTCCGAGGTCAGAGCCACCTGGGCAATTTTTTTTTTTGCAGTT	Y
>bta-miR-654 MIMAT0009359	UAUGUCUGCUGACCAUCACCUU	TCGGTATGTCTGCTGACCAT	GTGCAGGGTCCGAGGTCAGAGCCACCTGGGCAATTTTTTTTTTTAAGGTG	Y
>bta-miR-658 MIMAT0009362	GGCGGAGGGAAGCGGGUCCGUUGGU	GGCGGAGGGAAGCGGGTCC	GTGCAGGGTCCGAGGTCAGAGCCACCTGGGCAATTTTTTTTTTTACCAAC	Y
>bta-miR-660 MIMAT0004344	UACCCAUUGCAUAUCGGAGCUG	TCGGTACCCATTGCATATCG	GTGCAGGGTCCGAGGTCAGAGCCACCTGGGCAATTTTTTTTTTTCAGCTC	Y
>bta-miR-664a MIMAT0012078	CAGGCUGGGGUGUGUGUGGAUG	TGCAGGCTGGGGTGTGTG	GTGCAGGGTCCGAGGTCAGAGCCACCTGGGCAATTTTTTTTTTTCATCCA	Y
>bta-miR-664b MIMAT0030438	UAUUCAUUUAUCUCCCAGCCUAC	TTCGGTATTCATTTATCTCCCA	GTGCAGGGTCCGAGGTCAGAGCCACCTGGGCAATTTTTTTTTTTGTAGGC	Y
>bta-miR-665 MIMAT0009363	ACCAGUAGGCCGAGGCCCCU	TCGGACCAGTAGGCCGAG	GTGCAGGGTCCGAGGTCAGAGCCACCTGGGCAATTTTTTTTTTTAGGGGC	Y
>bta-miR-669 MIMAT0013838	UGUGGGUGUGUGCAUGUGCGUG	TGGTGTGGGTGTGTGCATG	GTGCAGGGTCCGAGGTCAGAGCCACCTGGGCAATTTTTTTTTTTCACGCA	Y
>bta-miR-670 MIMAT0009364	UCCCUGAGUAUAUGUGGUGAA	GTCGGTCCCTGAGTATATGT	GTGCAGGGTCCGAGGTCAGAGCCACCTGGGCAATTTTTTTTTTTCACCAC	Y
>bta-miR-671 MIMAT0009365	AGGAAGCCCUGGAGGGGCUGGAG	TAGGAAGCCCTGGAGGGG	GTGCAGGGTCCGAGGTCAGAGCCACCTGGGCAATTTTTTTTTTTCTCCAG	Y
>bta-miR-677 MIMAT0012003	CUCACUGAUGAGCAGCUUCUGAC	GGCTCACTGATGAGCAGCT	GTGCAGGGTCCGAGGTCAGAGCCACCTGGGCAATTTTTTTTTTTGTCAGA	Y
>bta-miR-7 MIMAT0003843	UGGAAGACUAGUGAUUUUGUUGUU	CGGTGGAAGACTAGTGATTTT	GTGCAGGGTCCGAGGTCAGAGCCACCTGGGCAATTTTTTTTTTTAACAAC	Y
>bta-miR-708 MIMAT0009367	AAGGAGCUUACAAUCUAGCUGGG	TCGGAAGGAGCTTACAATCTA	GTGCAGGGTCCGAGGTCAGAGCCACCTGGGCAATTTTTTTTTTTCCCAGC	Y
>bta-miR-758 MIMAT0009370	UUUGUGACCUGGUCCACUAACC	CGGTTTGTGACCTGGTCCA	GTGCAGGGTCCGAGGTCAGAGCCACCTGGGCAATTTTTTTTTTTGGTTAG	Y
>bta-miR-759 MIMAT0009371	GCAGACUGCAAACAAUUUUGAC	TCGGGCAGACTGCAAACAAT	GTGCAGGGTCCGAGGTCAGAGCCACCTGGGCAATTTTTTTTTTTGTCAAA	Y
>bta-miR-760-3p MIMAT0022951	CGGCUCUGGGUCUGUGGGGA	CGGCGGCTCTGGGTCTG	GTGCAGGGTCCGAGGTCAGAGCCACCTGGGCAATTTTTTTTTTTCCCCAC	Y
>bta-miR-760-5p MIMAT0009372	CCCCUCAGUCCACCAGAGCCCG	TGCCCCTCAGTCCACCAG	GTGCAGGGTCCGAGGTCAGAGCCACCTGGGCAATTTTTTTTTTTCGGGCT	Y
>bta-miR-763 MIMAT0009374	CCAGCUGGGAGGAACCAGUGGC	TGCCAGCTGGGAGGAACC	GTGCAGGGTCCGAGGTCAGAGCCACCTGGGCAATTTTTTTTTTTGCCACT	Y
>bta-miR-764 MIMAT0009948	GGUGCUCACUCGUCCUUCU	GTCGGGGTGCTCACTCGT	GTGCAGGGTCCGAGGTCAGAGCCACCTGGGCAATTTTTTTTTTTAGAAGG	Y
>bta-miR-767 MIMAT0009375	UGCACCAUGGUUGUCUGAGCAUG	GGTGCACCATGGTTGTCTG	GTGCAGGGTCCGAGGTCAGAGCCACCTGGGCAATTTTTTTTTTTCATGCT	Y
>bta-miR-769 MIMAT0009376	UGAGACCUCCGGGUUCUGAGCU	GGTGAGACCTCCGGGTTC	GTGCAGGGTCCGAGGTCAGAGCCACCTGGGCAATTTTTTTTTTTAGCTCA	Y
>bta-miR-7857 MIMAT0030432	AUAGCCAGUUGGGGAAGAAUGC	CGGATAGCCAGTTGGGGAA	GTGCAGGGTCCGAGGTCAGAGCCACCTGGGCAATTTTTTTTTTTGCATTC	Y
>bta-miR-7860 MIMAT0030439	UGGAGCGGCUGCACAGAGCGU	TGGTGGAGCGGCTGCACA	GTGCAGGGTCCGAGGTCAGAGCCACCTGGGCAATTTTTTTTTTTACGCTC	Y
>bta-miR-7861 MIMAT0030441	UGCUACCUAGUCUGAGUGAGUGA	TGGTGCTACCTAGTCTGAGT	GTGCAGGGTCCGAGGTCAGAGCCACCTGGGCAATTTTTTTTTTTCACTCA	Y
>bta-miR-7862 MIMAT0030442	UGGUGCUCCCUGGAGCUGAGC	TGGTGGTGCTCCCTGGAG	GTGCAGGGTCCGAGGTCAGAGCCACCTGGGCAATTTTTTTTTTTGCTCAG	Y
>bta-miR-7863 MIMAT0030445	AUGGACUGUCACCUGAGGAGC	TCGGATGGACTGTCACCTG	GTGCAGGGTCCGAGGTCAGAGCCACCTGGGCAATTTTTTTTTTTGCTCCT	Y
>bta-miR-7864 MIMAT0030449	CUUCCUCUUCCGGUUGGCAGA	TCGGCTTCCTCTTCCGGTT	GTGCAGGGTCCGAGGTCAGAGCCACCTGGGCAATTTTTTTTTTTCTGCCA	Y
>bta-miR-7865 MIMAT0030450	CAGGGAGGGCAGGGGAGGG	TCGGCAGGGAGGGCAGG	GTGCAGGGTCCGAGGTCAGAGCCACCTGGGCAATTTTTTTTTTTCCCTCC	Y
>bta-miR-873 MIMAT0009377	GCAGGAACUUGUGAGUCUCCU	TCGGGCAGGAACTTGTGAG	GTGCAGGGTCCGAGGTCAGAGCCACCTGGGCAATTTTTTTTTTTAGGAGA	Y
>bta-miR-875 MIMAT0009379	UAUACCUCAGUUUUAUCAGGUG	TGTCGGTATACCTCAGTTTTAT	GTGCAGGGTCCGAGGTCAGAGCCACCTGGGCAATTTTTTTTTTTCACCTG	Y
>bta-miR-885 MIMAT0009382	UCCAUUACACUACCCUGCCUCU	TCGGTCCATTACACTACCCT	GTGCAGGGTCCGAGGTCAGAGCCACCTGGGCAATTTTTTTTTTTAGAGGC	Y
>bta-miR-92a MIMAT0009383	UAUUGCACUUGUCCCGGCCUGU	CGGTATTGCACTTGTCCCG	GTGCAGGGTCCGAGGTCAGAGCCACCTGGGCAATTTTTTTTTTTACAGGC	Y
>bta-miR-92b MIMAT0009384	UAUUGCACUCGUCCCGGCCUCC	TGGTATTGCACTCGTCCCG	GTGCAGGGTCCGAGGTCAGAGCCACCTGGGCAATTTTTTTTTTTGGAGGC	Y
>bta-miR-935 MIMAT0009385	CCAGUUACCGCUUCCGCUACCGC	GCCAGTTACCGCTTCCGC	GTGCAGGGTCCGAGGTCAGAGCCACCTGGGCAATTTTTTTTTTTGCGGTA	Y
>bta-miR-96 MIMAT0009388	UUUGGCACUAGCACAUUUUUGCU	CGGTTTGGCACTAGCACATT	GTGCAGGGTCCGAGGTCAGAGCCACCTGGGCAATTTTTTTTTTTAGCAAA	Y
>bta-miR-98 MIMAT0003809	UGAGGUAGUAAGUUGUAUUGUU	TTCGGTGAGGTAGTAAGTTGT	GTGCAGGGTCCGAGGTCAGAGCCACCTGGGCAATTTTTTTTTTTAACAAT	Y
>bta-miR-99b MIMAT0004345	CACCCGUAGAACCGACCUUGCG	GGCACCCGTAGAACCGAC	GTGCAGGGTCCGAGGTCAGAGCCACCTGGGCAATTTTTTTTTTTCGCAAG	Y
>oar-let-7a MIMAT0030022	UGAGGUAGUAGGUUGUAUAGUU	TCGGTGAGGTAGTAGGTTGT	GTGCAGGGTCCGAGGTCAGAGCCACCTGGGCAATTTTTTTTTTTAACTAT	Y
>oar-let-7b MIMAT0014963	UGAGGUAGUAGGUUGUGUGGU	TTCGGTGAGGTAGTAGGTTG	GTGCAGGGTCCGAGGTCAGAGCCACCTGGGCAATTTTTTTTTTTACCACA	Y
>oar-let-7c MIMAT0014964	UGAGGUAGUAGGUUGUAUGGUU	TCGGTGAGGTAGTAGGTTGT	GTGCAGGGTCCGAGGTCAGAGCCACCTGGGCAATTTTTTTTTTTAACCAT	Y
>oar-let-7d MIMAT0030023	AGAGGUAGUAGGUUGCAUAG	TGTCGGAGAGGTAGTAGGTT	GTGCAGGGTCCGAGGTCAGAGCCACCTGGGCAATTTTTTTTTTTCTATGC	Y
>oar-let-7f MIMAT0030024	UGAGGUAGUAGAUUGUAUAGU	GTCGGTGAGGTAGTAGATTG	GTGCAGGGTCCGAGGTCAGAGCCACCTGGGCAATTTTTTTTTTTACTATA	Y
>oar-let-7g MIMAT0030025	UGAGGUAGUAGUUUGUACAGU	GTCGGTGAGGTAGTAGTTTG	GTGCAGGGTCCGAGGTCAGAGCCACCTGGGCAATTTTTTTTTTTACTGTA	Y
>oar-let-7i MIMAT0030026	UGAGGUAGUAGUUUGUGCUGUU	TTCGGTGAGGTAGTAGTTTGT	GTGCAGGGTCCGAGGTCAGAGCCACCTGGGCAATTTTTTTTTTTAACAGC	Y
>oar-miR-103 MIMAT0030027	AGCAGCAUUGUACAGGGCUAUG	CGGAGCAGCATTGTACAGG	GTGCAGGGTCCGAGGTCAGAGCCACCTGGGCAATTTTTTTTTTTCATAGC	Y
>oar-miR-106a MIMAT0030061	AAAAGUGCUUACAGUGCAGGU	TGTCGGAAAAGTGCTTACAGT	GTGCAGGGTCCGAGGTCAGAGCCACCTGGGCAATTTTTTTTTTTACCTGC	Y
>oar-miR-106b MIMAT0030028	UAAAGUGCUGACAGUGCAGAU	GTCGGTAAAGTGCTGACAGT	GTGCAGGGTCCGAGGTCAGAGCCACCTGGGCAATTTTTTTTTTTATCTGC	Y
>oar-miR-10b MIMAT0030031	ACCCUGUAGAACCGAAUUUGUG	CGGACCCTGTAGAACCGAA	GTGCAGGGTCCGAGGTCAGAGCCACCTGGGCAATTTTTTTTTTTCACAAA	Y
>oar-miR-1185-3p MIMAT0019289	AUAUACAGAGGGAGACUCUUAU	TCGGATATACAGAGGGAGAC	GTGCAGGGTCCGAGGTCAGAGCCACCTGGGCAATTTTTTTTTTTATAAGA	Y
>oar-miR-1185-5p MIMAT0019288	AGAGGAUACCCUUUGUAUGUUC	TCGGAGAGGATACCCTTTGT	GTGCAGGGTCCGAGGTCAGAGCCACCTGGGCAATTTTTTTTTTTGAACAT	Y
>oar-miR-1193-3p MIMAT0019270	UAGGUCACCCGUUUGACUAUCC	CGGTAGGTCACCCGTTTGA	GTGCAGGGTCCGAGGTCAGAGCCACCTGGGCAATTTTTTTTTTTGGATAG	Y
>oar-miR-1197-3p MIMAT0019258	UAGGACACAUGGUCUACUUCU	TTCGGTAGGACACATGGTCT	GTGCAGGGTCCGAGGTCAGAGCCACCTGGGCAATTTTTTTTTTTAGAAGT	Y
>oar-miR-1197-5p MIMAT0019257	CCCUUCCUGGUAUUUGAAGACG	CGGCCCTTCCTGGTATTTG	GTGCAGGGTCCGAGGTCAGAGCCACCTGGGCAATTTTTTTTTTTCGTCTT	Y
>oar-miR-125b MIMAT0014971	UCCCUGAGACCCUAACUUGUG	TCGGTCCCTGAGACCCTAA	GTGCAGGGTCCGAGGTCAGAGCCACCTGGGCAATTTTTTTTTTTCACAAG	Y
>oar-miR-127 MIMAT0001415	AUCGGAUCCGUCUGAGCUUGGCU	TGATCGGATCCGTCTGAGC	GTGCAGGGTCCGAGGTCAGAGCCACCTGGGCAATTTTTTTTTTTAGCCAA	Y
>oar-miR-133 MIMAT0014972	UUGGUCCCCUUCAACCAGCUGU	TGGTTGGTCCCCTTCAACC	GTGCAGGGTCCGAGGTCAGAGCCACCTGGGCAATTTTTTTTTTTACAGCT	Y
>oar-miR-134-3p MIMAT0019309	UCUGGGCUGCCUCGUCACCAACC	GTCTGGGCTGCCTCGTCA	GTGCAGGGTCCGAGGTCAGAGCCACCTGGGCAATTTTTTTTTTTGGTTGG	Y
>oar-miR-134-5p MIMAT0019308	UGUGACUGGUUGACCAGAGGG	TCGGTGTGACTGGTTGACC	GTGCAGGGTCCGAGGTCAGAGCCACCTGGGCAATTTTTTTTTTTCCCTCT	Y
>oar-miR-136 MIMAT0001417	ACUCCAUUUGUUUUGAUGAUGGA	TTCGGACTCCATTTGTTTTGAT	GTGCAGGGTCCGAGGTCAGAGCCACCTGGGCAATTTTTTTTTTTCCATCA	Y
>oar-miR-143 MIMAT0030032	UGAGAUGAAGCACUGUAGCUC	TTCGGTGAGATGAAGCACTG	GTGCAGGGTCCGAGGTCAGAGCCACCTGGGCAATTTTTTTTTTTGAGCTA	Y
>oar-miR-148a MIMAT0030033	UCAGUGCACUACAGAACUUUGU	TCGGTCAGTGCACTACAGAA	GTGCAGGGTCCGAGGTCAGAGCCACCTGGGCAATTTTTTTTTTTACAAAG	Y
>oar-miR-152 MIMAT0030035	UCAGUGCAUGACAGAACUUGG	TTCGGTCAGTGCATGACAGA	GTGCAGGGTCCGAGGTCAGAGCCACCTGGGCAATTTTTTTTTTTCCAAGT	Y
>oar-miR-154a-3p MIMAT0019316	AAUCAUACACGGUUCACCUAUU	TTCGGAATCATACACGGTTCA	GTGCAGGGTCCGAGGTCAGAGCCACCTGGGCAATTTTTTTTTTTAATAGG	Y
>oar-miR-154a-5p MIMAT0019315	UAGGUUAUCCGUGUAGCCUUCG	TCGGTAGGTTATCCGTGTAG	GTGCAGGGTCCGAGGTCAGAGCCACCTGGGCAATTTTTTTTTTTCGAAGG	Y
>oar-miR-154b-5p MIMAT0019317	AGAGGUCUUCCAUGGUGCAUUCG	GGAGAGGTCTTCCATGGTG	GTGCAGGGTCCGAGGTCAGAGCCACCTGGGCAATTTTTTTTTTTCGAATG	Y
>oar-miR-16b MIMAT0030036	UAGCAGCACGUAAAUAUUGG	TGTCGGTAGCAGCACGTAAA	GTGCAGGGTCCGAGGTCAGAGCCACCTGGGCAATTTTTTTTTTTCCAATA	Y
>oar-miR-17-5p MIMAT0030037	CAAAGUGCUUACAGUGCAGGUA	TCGGCAAAGTGCTTACAGTG	GTGCAGGGTCCGAGGTCAGAGCCACCTGGGCAATTTTTTTTTTTACCTGC	Y
>oar-miR-181a MIMAT0014973	AACAUUCAACGCUGUCGGUGAGU	TGGAACATTCAACGCTGTCG	GTGCAGGGTCCGAGGTCAGAGCCACCTGGGCAATTTTTTTTTTTACTCAC	Y
>oar-miR-191 MIMAT0030038	CAACGGAAUCCCAAAAGCAGCU	TCGGCAACGGAATCCCAAAA	GTGCAGGGTCCGAGGTCAGAGCCACCTGGGCAATTTTTTTTTTTAGCTGC	Y
>oar-miR-194 MIMAT0030039	UGUAACAGCAACUCCAUGUGGA	TCGGTGTAACAGCAACTCCA	GTGCAGGGTCCGAGGTCAGAGCCACCTGGGCAATTTTTTTTTTTCCACAT	Y
>oar-miR-199a-3p MIMAT0030040	ACAGUAGUCUGCACAUUGGUU	TTCGGACAGTAGTCTGCACA	GTGCAGGGTCCGAGGTCAGAGCCACCTGGGCAATTTTTTTTTTTAACCAA	Y
>oar-miR-19b MIMAT0030041	UGUGCAAAUCCAUGCAAAACUGA	CGGTGTGCAAATCCATGCAA	GTGCAGGGTCCGAGGTCAGAGCCACCTGGGCAATTTTTTTTTTTCAGTTT	Y
>oar-miR-200a MIMAT0030042	AACACUGUCUGGUAACGAU	GGTCGGAACACTGTCTGGT	GTGCAGGGTCCGAGGTCAGAGCCACCTGGGCAATTTTTTTTTTTATCGTT	Y
>oar-miR-200b MIMAT0030043	UAAUACUGCCUGGUAAUGAUG	GTCGGTAATACTGCCTGGTA	GTGCAGGGTCCGAGGTCAGAGCCACCTGGGCAATTTTTTTTTTTCATCAT	Y
>oar-miR-200c MIMAT0030044	UAAUACUGCCGGGUAAUGAUGG	TCGGTAATACTGCCGGGTAA	GTGCAGGGTCCGAGGTCAGAGCCACCTGGGCAATTTTTTTTTTTCCATCA	Y
>oar-miR-21 MIMAT0014966	UAGCUUAUCAGACUGAUGUUGAC	TCGGTAGCTTATCAGACTGAT	GTGCAGGGTCCGAGGTCAGAGCCACCTGGGCAATTTTTTTTTTTGTCAAC	Y
>oar-miR-218a MIMAT0030045	UUGUGCUUGAUCUAACCAUGU	TGTCGGTTGTGCTTGATCTAA	GTGCAGGGTCCGAGGTCAGAGCCACCTGGGCAATTTTTTTTTTTACATGG	Y
>oar-miR-221 MIMAT0030047	AGCUACAUUGUCUGCUGGGUUU	TCGGAGCTACATTGTCTGCT	GTGCAGGGTCCGAGGTCAGAGCCACCTGGGCAATTTTTTTTTTTAAACCC	Y
>oar-miR-22-3p MIMAT0030046	AAGCUGCCAGUUGAAGAACUG	TTCGGAAGCTGCCAGTTGAA	GTGCAGGGTCCGAGGTCAGAGCCACCTGGGCAATTTTTTTTTTTCAGTTC	Y
>oar-miR-23a MIMAT0030048	AUCACAUUGCCAGGGAUUUCCA	CGGATCACATTGCCAGGGA	GTGCAGGGTCCGAGGTCAGAGCCACCTGGGCAATTTTTTTTTTTGGAAAT	Y
>oar-miR-23b MIMAT0030049	AUCACAUUGCCAGGGAUU	CGGTCGGATCACATTGCCA	GTGCAGGGTCCGAGGTCAGAGCCACCTGGGCAATTTTTTTTTTTAATCCC	Y
>oar-miR-25 MIMAT0030050	AUUGCACUUGUCUCGGUCUGA	TTCGGATTGCACTTGTCTCG	GTGCAGGGTCCGAGGTCAGAGCCACCTGGGCAATTTTTTTTTTTCAGACC	Y
>oar-miR-26a MIMAT0030051	UUCAAGUAAUCCAGGAUAGGCU	TTCGGTTCAAGTAATCCAGGA	GTGCAGGGTCCGAGGTCAGAGCCACCTGGGCAATTTTTTTTTTTAGCCTA	Y
>oar-miR-26b MIMAT0030052	UUCAAGUAAUUCAGGAUAGGU	TGTCGGTTCAAGTAATTCAGG	GTGCAGGGTCCGAGGTCAGAGCCACCTGGGCAATTTTTTTTTTTACCTAT	Y
>oar-miR-27a MIMAT0030053	UUCACAGUGGCUAAGUUCCGC	TTCGGTTCACAGTGGCTAAG	GTGCAGGGTCCGAGGTCAGAGCCACCTGGGCAATTTTTTTTTTTGCGGAA	Y
>oar-miR-299-3p MIMAT0019252	UAUGUGGGACGGUAAACCACAA	TCGGTATGTGGGACGGTAAA	GTGCAGGGTCCGAGGTCAGAGCCACCTGGGCAATTTTTTTTTTTGTGGTT	Y
>oar-miR-299-5p MIMAT0019251	UGGUUUACCGUCCCACAUACAU	TGGTGGTTTACCGTCCCAC	GTGCAGGGTCCGAGGTCAGAGCCACCTGGGCAATTTTTTTTTTTATGTAT	Y
>oar-miR-29a MIMAT0014967	UAGCACCAUCUGAAAUCGGUU	GTCGGTAGCACCATCTGAAA	GTGCAGGGTCCGAGGTCAGAGCCACCTGGGCAATTTTTTTTTTTAACCGA	Y
>oar-miR-29b MIMAT0030054	UAGCACCAUUUGAAAUCAGUGU	GTCGGTAGCACCATTTGAAAT	GTGCAGGGTCCGAGGTCAGAGCCACCTGGGCAATTTTTTTTTTTACACTG	Y
>oar-miR-30a-3p MIMAT0030056	CUUUCAGUCGGAUGUUUGCAG	TTCGGCTTTCAGTCGGATGT	GTGCAGGGTCCGAGGTCAGAGCCACCTGGGCAATTTTTTTTTTTCTGCAA	Y
>oar-miR-30a-5p MIMAT0030055	UGUAAACAUCCUCGACUGGAAGC	CGGTGTAAACATCCTCGACT	GTGCAGGGTCCGAGGTCAGAGCCACCTGGGCAATTTTTTTTTTTGCTTCC	Y
>oar-miR-30b MIMAT0030057	UGUAAACAUCCUACACUCAGC	TGTCGGTGTAAACATCCTACA	GTGCAGGGTCCGAGGTCAGAGCCACCTGGGCAATTTTTTTTTTTGCTGAG	Y
>oar-miR-30c MIMAT0030058	UGUAAACAUCCUACACUCUCA	TGTCGGTGTAAACATCCTACA	GTGCAGGGTCCGAGGTCAGAGCCACCTGGGCAATTTTTTTTTTTGAGAGT	Y
>oar-miR-30d MIMAT0030059	UGUAAACAUCCCCGACUGG	GGTCGGTGTAAACATCCCC	GTGCAGGGTCCGAGGTCAGAGCCACCTGGGCAATTTTTTTTTTTCCAGTC	Y
>oar-miR-323a-3p MIMAT0019260	CACAUUACACGGUCGACCUCU	TCGGCACATTACACGGTCG	GTGCAGGGTCCGAGGTCAGAGCCACCTGGGCAATTTTTTTTTTTAGAGGT	Y
>oar-miR-323a-5p MIMAT0019259	AGGUGGUCCGUGGCGCGUUCG	GGAGGTGGTCCGTGGCG	GTGCAGGGTCCGAGGTCAGAGCCACCTGGGCAATTTTTTTTTTTCGAACG	Y
>oar-miR-323b MIMAT0019314	CCCAAUACACGGUCGAUCUCU	CGGCCCAATACACGGTCG	GTGCAGGGTCCGAGGTCAGAGCCACCTGGGCAATTTTTTTTTTTAGAGAT	Y
>oar-miR-329a-3p MIMAT0019266	AACACACCUGGUUAACCUUUUU	TCGGAACACACCTGGTTAAC	GTGCAGGGTCCGAGGTCAGAGCCACCTGGGCAATTTTTTTTTTTAAAAAG	Y
>oar-miR-329a-5p MIMAT0019265	GAGGUUUUCUAGGUCUCCGUUU	TCGGGAGGTTTTCTAGGTCT	GTGCAGGGTCCGAGGTCAGAGCCACCTGGGCAATTTTTTTTTTTAAACGG	Y
>oar-miR-329b-3p MIMAT0019264	AACACACCUGGUUAACCUCUUU	TCGGAACACACCTGGTTAAC	GTGCAGGGTCCGAGGTCAGAGCCACCTGGGCAATTTTTTTTTTTAAAGAG	Y
>oar-miR-329b-5p MIMAT0019263	GAGGUUUUCUGGGUUUCUGUUUC	TGGGAGGTTTTCTGGGTTTC	GTGCAGGGTCCGAGGTCAGAGCCACCTGGGCAATTTTTTTTTTTGAAACA	Y
>oar-miR-362 MIMAT0030060	AAUCCUUGGAACCUAGGUGUGAGU	GGAATCCTTGGAACCTAGGT	GTGCAGGGTCCGAGGTCAGAGCCACCTGGGCAATTTTTTTTTTTACTCAC	Y
>oar-miR-369-3p MIMAT0019332	AAUAAUACAUGGUUGAUCUUU	GGTCGGAATAATACATGGTTG	GTGCAGGGTCCGAGGTCAGAGCCACCTGGGCAATTTTTTTTTTTAAAGAT	Y
>oar-miR-369-5p MIMAT0019331	AGAUCGACCGUGUUAUAUUCG	TTCGGAGATCGACCGTGTTA	GTGCAGGGTCCGAGGTCAGAGCCACCTGGGCAATTTTTTTTTTTCGAATA	Y
>oar-miR-370-3p MIMAT0019244	GCCUGCUGGGGUGGAACCUGGUCU	GCCTGCTGGGGTGGAACC	GTGCAGGGTCCGAGGTCAGAGCCACCTGGGCAATTTTTTTTTTTAGACCA	Y
>oar-miR-370-5p MIMAT0019243	CAGGUCACGUCUCUGCAGUUAC	GGCAGGTCACGTCTCTGC	GTGCAGGGTCCGAGGTCAGAGCCACCTGGGCAATTTTTTTTTTTGTAACT	Y
>oar-miR-374a MIMAT0030062	UUAUAAUACAACCUGAUAAGUG	TGTCGGTTATAATACAACCTGA	GTGCAGGGTCCGAGGTCAGAGCCACCTGGGCAATTTTTTTTTTTCACTTA	Y
>oar-miR-374b MIMAT0030063	AUAUAAUACAACCUGCUAAGU	GGTCGGATATAATACAACCTG	GTGCAGGGTCCGAGGTCAGAGCCACCTGGGCAATTTTTTTTTTTACTTAG	Y
>oar-miR-376a-3p MIMAT0019287	AUCAUAGAGGAAAAUCCACGU	GGTCGGATCATAGAGGAAAAT	GTGCAGGGTCCGAGGTCAGAGCCACCTGGGCAATTTTTTTTTTTACGTGG	Y
>oar-miR-376a-5p MIMAT0019286	UAGAUUCUCCUUCUAUGAGUAC	GTCGGTAGATTCTCCTTCTAT	GTGCAGGGTCCGAGGTCAGAGCCACCTGGGCAATTTTTTTTTTTGTACTC	Y
>oar-miR-376b-3p MIMAT0019285	AUCAUAGAGGAAAAUCCAUGU	GGTCGGATCATAGAGGAAAAT	GTGCAGGGTCCGAGGTCAGAGCCACCTGGGCAATTTTTTTTTTTACATGG	Y
>oar-miR-376b-5p MIMAT0019284	GGUGGAUAUUCCUUCUAUGUUU	TCGGGGTGGATATTCCTTCT	GTGCAGGGTCCGAGGTCAGAGCCACCTGGGCAATTTTTTTTTTTAAACAT	Y
>oar-miR-376c-3p MIMAT0019280	AACAUAGAGGAAAUUCCACGU	GGTCGGAACATAGAGGAAATT	GTGCAGGGTCCGAGGTCAGAGCCACCTGGGCAATTTTTTTTTTTACGTGG	Y
>oar-miR-376c-5p MIMAT0019279	GUGGAUAUUCCGUCUAUGUUU	TTCGGGTGGATATTCCGTCT	GTGCAGGGTCCGAGGTCAGAGCCACCTGGGCAATTTTTTTTTTTAAACAT	Y
>oar-miR-376d MIMAT0019281	AUCAUAGAGGAAAAUCCACAU	GGTCGGATCATAGAGGAAAAT	GTGCAGGGTCCGAGGTCAGAGCCACCTGGGCAATTTTTTTTTTTATGTGG	Y
>oar-miR-376e-3p MIMAT0019278	AACAUAGAGGAAAAUCCACAUU	GTCGGAACATAGAGGAAAATC	GTGCAGGGTCCGAGGTCAGAGCCACCTGGGCAATTTTTTTTTTTAATGTG	Y
>oar-miR-376e-5p MIMAT0019277	GGUGGAUAUUCCUUCUAUGUUU	TCGGGGTGGATATTCCTTCT	GTGCAGGGTCCGAGGTCAGAGCCACCTGGGCAATTTTTTTTTTTAAACAT	Y
>oar-miR-377-3p MIMAT0019322	AUCACACAAAGGCAACUUUCGU	TCGGATCACACAAAGGCAAC	GTGCAGGGTCCGAGGTCAGAGCCACCTGGGCAATTTTTTTTTTTACGAAA	Y
>oar-miR-377-5p MIMAT0019321	AGAGGUUGCCUUUGGUGAAUUC	CGGAGAGGTTGCCTTTGGT	GTGCAGGGTCCGAGGTCAGAGCCACCTGGGCAATTTTTTTTTTTGAATTC	Y
>oar-miR-379-3p MIMAT0019248	UAUGUAACAUGGUCCACUAACU	TTCGGTATGTAACATGGTCCA	GTGCAGGGTCCGAGGTCAGAGCCACCTGGGCAATTTTTTTTTTTAGTTAG	Y
>oar-miR-379-5p MIMAT0019247	UGGUAGACUAUGGAACGUAGGC	TCGGTGGTAGACTATGGAAC	GTGCAGGGTCCGAGGTCAGAGCCACCTGGGCAATTTTTTTTTTTGCCTAC	Y
>oar-miR-380-3p MIMAT0019254	UAUGUAAUGUGGUCCACGUCU	GTCGGTATGTAATGTGGTCC	GTGCAGGGTCCGAGGTCAGAGCCACCTGGGCAATTTTTTTTTTTAGACGT	Y
>oar-miR-380-5p MIMAT0019253	AUGGUUGACCACAGAACAUGCG	TCGGATGGTTGACCACAGAA	GTGCAGGGTCCGAGGTCAGAGCCACCTGGGCAATTTTTTTTTTTCGCATG	Y
>oar-miR-381-3p MIMAT0019293	AUAUACAAGGGCAAGCUCUCU	GTCGGATATACAAGGGCAAG	GTGCAGGGTCCGAGGTCAGAGCCACCTGGGCAATTTTTTTTTTTAGAGAG	Y
>oar-miR-381-5p MIMAT0019292	AGCGAGGUUGCCCUUUGUAU	TCGGAGCGAGGTTGCCCT	GTGCAGGGTCCGAGGTCAGAGCCACCTGGGCAATTTTTTTTTTTATACAA	Y
>oar-miR-382-5p MIMAT0019306	GAAGUUGUUCGUGGUGGAUUCG	CGGGAAGTTGTTCGTGGTG	GTGCAGGGTCCGAGGTCAGAGCCACCTGGGCAATTTTTTTTTTTCGAATC	Y
>oar-miR-3955-3p MIMAT0019246	UGGGAUUUUAGUCCAUCAUAG	GTCGGTGGGATTTTAGTCCA	GTGCAGGGTCCGAGGTCAGAGCCACCTGGGCAATTTTTTTTTTTCTATGA	Y
>oar-miR-3955-5p MIMAT0019245	UUUGAUGGCUGAUCCUCUCACU	TCGGTTTGATGGCTGATCCT	GTGCAGGGTCCGAGGTCAGAGCCACCTGGGCAATTTTTTTTTTTAGTGAG	Y
>oar-miR-3956-3p MIMAT0019291	UCUGACCUUCCUGCAUCCCGUUC	GGTCTGACCTTCCTGCATC	GTGCAGGGTCCGAGGTCAGAGCCACCTGGGCAATTTTTTTTTTTGAACGG	Y
>oar-miR-3956-5p MIMAT0019290	GUACGUGGAUGCUGAAGGUCAGA	GGGTACGTGGATGCTGAAG	GTGCAGGGTCCGAGGTCAGAGCCACCTGGGCAATTTTTTTTTTTCTGACC	Y
>oar-miR-3957-3p MIMAT0019326	ACGCACAGCACCUCACUGAGCU	GGACGCACAGCACCTCAC	GTGCAGGGTCCGAGGTCAGAGCCACCTGGGCAATTTTTTTTTTTAGCTCA	Y
>oar-miR-3957-5p MIMAT0019325	CUCGGAGAGUGGAGCUGUGGGUGU	TCTCGGAGAGTGGAGCTGT	GTGCAGGGTCCGAGGTCAGAGCCACCTGGGCAATTTTTTTTTTTACACCC	Y
>oar-miR-3959-3p MIMAT0019303	UGUAUGUCAACUGAUCCACAGU	TTCGGTGTATGTCAACTGATC	GTGCAGGGTCCGAGGTCAGAGCCACCTGGGCAATTTTTTTTTTTACTGTG	Y
>oar-miR-3959-5p MIMAT0019302	GGUUGAUCAGAGAACAUACAUU	TCGGGGTTGATCAGAGAACA	GTGCAGGGTCCGAGGTCAGAGCCACCTGGGCAATTTTTTTTTTTAATGTA	Y
>oar-miR-409-3p MIMAT0019328	CGAAUGUUGCUCGGUGAACCCCU	GGCGAATGTTGCTCGGTGA	GTGCAGGGTCCGAGGTCAGAGCCACCTGGGCAATTTTTTTTTTTAGGGGT	Y
>oar-miR-409-5p MIMAT0019327	AGGUUACCCGAGCAACUUUGCAU	GGAGGTTACCCGAGCAACT	GTGCAGGGTCCGAGGTCAGAGCCACCTGGGCAATTTTTTTTTTTATGCAA	Y
>oar-miR-410-3p MIMAT0019334	AAUAUAACACAGAUGGCCUGU	GGTCGGAATATAACACAGATG	GTGCAGGGTCCGAGGTCAGAGCCACCTGGGCAATTTTTTTTTTTACAGGC	Y
>oar-miR-410-5p MIMAT0019333	CGCCACUUUGGGUACUUGAGGAG	GGCGCCACTTTGGGTACTT	GTGCAGGGTCCGAGGTCAGAGCCACCTGGGCAATTTTTTTTTTTCTCCTC	Y
>oar-miR-411a-3p MIMAT0019250	UAUGUAACACGGUCCACUAAC	TTCGGTATGTAACACGGTCC	GTGCAGGGTCCGAGGTCAGAGCCACCTGGGCAATTTTTTTTTTTGTTAGT	Y
>oar-miR-411a-5p MIMAT0019249	AUAGUAGACCGUAUAGCGUACG	TTCGGATAGTAGACCGTATAG	GTGCAGGGTCCGAGGTCAGAGCCACCTGGGCAATTTTTTTTTTTCGTACG	Y
>oar-miR-411b-3p MIMAT0019256	UAUGUCACAUGGUCCACUAAU	TTCGGTATGTCACATGGTCC	GTGCAGGGTCCGAGGTCAGAGCCACCTGGGCAATTTTTTTTTTTATTAGT	Y
>oar-miR-411b-5p MIMAT0019255	UGGUCGACCAUAAAACGUACGU	TCGGTGGTCGACCATAAAAC	GTGCAGGGTCCGAGGTCAGAGCCACCTGGGCAATTTTTTTTTTTACGTAC	Y
>oar-miR-412-3p MIMAT0019329	UGGUCGACCAGUUGGAAAGUAAU	GGTGGTCGACCAGTTGGAA	GTGCAGGGTCCGAGGTCAGAGCCACCTGGGCAATTTTTTTTTTTATTACT	Y
>oar-miR-412-5p MIMAT0019330	CUUCACCUGGUCCACUAGCU	TTCGGCTTCACCTGGTCCA	GTGCAGGGTCCGAGGTCAGAGCCACCTGGGCAATTTTTTTTTTTAGCTAG	Y
>oar-miR-431 MIMAT0001414	UGUCUUGCAGGCCGUCAUGCAGG	TGTGTCTTGCAGGCCGTCA	GTGCAGGGTCCGAGGTCAGAGCCACCTGGGCAATTTTTTTTTTTCCTGCA	Y
>oar-miR-432 MIMAT0001416	UCUUGGAGUAGGUCAUUGGGUGG	CGGTCTTGGAGTAGGTCATT	GTGCAGGGTCCGAGGTCAGAGCCACCTGGGCAATTTTTTTTTTTCCACCC	Y
>oar-miR-433-3p MIMAT0019242	AUCAUGAUGGGCUCCUCGGUGU	CGGATCATGATGGGCTCCT	GTGCAGGGTCCGAGGTCAGAGCCACCTGGGCAATTTTTTTTTTTACACCG	Y
>oar-miR-433-5p MIMAT0019241	UACGGUGAGCCUGUCAUUGUUCA	GGTACGGTGAGCCTGTCAT	GTGCAGGGTCCGAGGTCAGAGCCACCTGGGCAATTTTTTTTTTTGAACAA	Y
>oar-miR-485-3p MIMAT0019313	GUCAUACACGGCUCUCCUCUCU	TGGGTCATACACGGCTCTC	GTGCAGGGTCCGAGGTCAGAGCCACCTGGGCAATTTTTTTTTTTAGAGAG	Y
>oar-miR-485-5p MIMAT0019312	AGAGGCUGGCCGUGAUGAAUUCG	GAGAGGCTGGCCGTGATG	GTGCAGGGTCCGAGGTCAGAGCCACCTGGGCAATTTTTTTTTTTCGAATT	Y
>oar-miR-487a-3p MIMAT0019305	AUCAUACAGGGACAUCCAGUUU	TCGGATCATACAGGGACATC	GTGCAGGGTCCGAGGTCAGAGCCACCTGGGCAATTTTTTTTTTTAAACTG	Y
>oar-miR-487a-5p MIMAT0019304	GUGGCUAUCCCUGCUGUGUUCG	GGGTGGCTATCCCTGCTG	GTGCAGGGTCCGAGGTCAGAGCCACCTGGGCAATTTTTTTTTTTCGAACA	Y
>oar-miR-487b-3p MIMAT0019295	AAUCGUACAGGGUCAUCCACUU	TCGGAATCGTACAGGGTCAT	GTGCAGGGTCCGAGGTCAGAGCCACCTGGGCAATTTTTTTTTTTAAGTGG	Y
>oar-miR-487b-5p MIMAT0019294	AGUGGUUAUCCCUGUCCUGUUC	CGGAGTGGTTATCCCTGTC	GTGCAGGGTCCGAGGTCAGAGCCACCTGGGCAATTTTTTTTTTTGAACAG	Y
>oar-miR-493-3p MIMAT0019238	UGAAGGUCUACUGUGUGCCAGG	TCGGTGAAGGTCTACTGTGT	GTGCAGGGTCCGAGGTCAGAGCCACCTGGGCAATTTTTTTTTTTCCTGGC	Y
>oar-miR-493-5p MIMAT0019237	UUGUACAUGGUAGGCUUUCAUU	TCGGTTGTACATGGTAGGCT	GTGCAGGGTCCGAGGTCAGAGCCACCTGGGCAATTTTTTTTTTTAATGAA	Y
>oar-miR-494-3p MIMAT0019268	UGAAACAUACACGGGAAACCUCU	CGGTGAAACATACACGGGAA	GTGCAGGGTCCGAGGTCAGAGCCACCTGGGCAATTTTTTTTTTTAGAGGT	Y
>oar-miR-495-3p MIMAT0019274	AAACAAACAUGGUGCACUUCUU	TTCGGAAACAAACATGGTGCA	GTGCAGGGTCCGAGGTCAGAGCCACCTGGGCAATTTTTTTTTTTAAGAAG	Y
>oar-miR-495-5p MIMAT0019273	AGAAGUCGCCCAUGUUCUUUUCG	GGAGAAGTCGCCCATGTTC	GTGCAGGGTCCGAGGTCAGAGCCACCTGGGCAATTTTTTTTTTTCGAAAA	Y
>oar-miR-496-3p MIMAT0019320	UGAGUAUUACAUGGCCAAUCU	GTCGGTGAGTATTACATGGC	GTGCAGGGTCCGAGGTCAGAGCCACCTGGGCAATTTTTTTTTTTAGATTG	Y
>oar-miR-496-5p MIMAT0019319	GAGUCGGGUACUCGAAUGGA	TCGGGAGTCGGGTACTCG	GTGCAGGGTCCGAGGTCAGAGCCACCTGGGCAATTTTTTTTTTTCCATTC	Y
>oar-miR-539-3p MIMAT0019297	AAUCAUACAAGGACAAUUUCUUU	TTCGGAATCATACAAGGACAAT	GTGCAGGGTCCGAGGTCAGAGCCACCTGGGCAATTTTTTTTTTTAAAGAA	Y
>oar-miR-539-5p MIMAT0019296	AGAAAUUAUCCUUGGUGUGUUC	GTCGGAGAAATTATCCTTGGT	GTGCAGGGTCCGAGGTCAGAGCCACCTGGGCAATTTTTTTTTTTGAACAC	Y
>oar-miR-541-3p MIMAT0019324	UGGUGGGCACAGAAUCCGGCCUCU	TTGGTGGGCACAGAATCCG	GTGCAGGGTCCGAGGTCAGAGCCACCTGGGCAATTTTTTTTTTTAGAGGC	Y
>oar-miR-541-5p MIMAT0019323	AAAGGAUUCUGCUGUCGGUCCCACU	GAAAGGATTCTGCTGTCGGT	GTGCAGGGTCCGAGGTCAGAGCCACCTGGGCAATTTTTTTTTTTAGTGGG	Y
>oar-miR-543-3p MIMAT0019272	AAACAUUCGCGGUGCACUUCUUU	GGAAACATTCGCGGTGCAC	GTGCAGGGTCCGAGGTCAGAGCCACCTGGGCAATTTTTTTTTTTAAAGAA	Y
>oar-miR-543-5p MIMAT0019271	ACCUGUGGUGCUUAAGGAG	TGTCGGACCTGTGGTGCTT	GTGCAGGGTCCGAGGTCAGAGCCACCTGGGCAATTTTTTTTTTTCTCCTT	Y
>oar-miR-544-3p MIMAT0019299	AUUCUGCAUUUUUAGCAAGUU	GGTCGGATTCTGCATTTTTAG	GTGCAGGGTCCGAGGTCAGAGCCACCTGGGCAATTTTTTTTTTTAACTTG	Y
>oar-miR-544-5p MIMAT0019298	UCUUGUUAAAAGGCAGAUUCU	TGTCGGTCTTGTTAAAAGGCA	GTGCAGGGTCCGAGGTCAGAGCCACCTGGGCAATTTTTTTTTTTAGAATC	Y
>oar-miR-654-3p MIMAT0019283	UAUGUCUGCUGACCAUCACCUUUA	GGTATGTCTGCTGACCATCA	GTGCAGGGTCCGAGGTCAGAGCCACCTGGGCAATTTTTTTTTTTAAAGGT	Y
>oar-miR-654-5p MIMAT0019282	AAAGGUGGUGGGCUGCGGAGCAUG	AAAGGTGGTGGGCTGCGG	GTGCAGGGTCCGAGGTCAGAGCCACCTGGGCAATTTTTTTTTTTCATGCT	Y
>oar-miR-655-3p MIMAT0019301	AUAAUACAUGGUUAACCUCUCU	TGTCGGATAATACATGGTTAAC	GTGCAGGGTCCGAGGTCAGAGCCACCTGGGCAATTTTTTTTTTTAGAGAG	Y
>oar-miR-655-5p MIMAT0019300	AGAGGUUAUCCGUGUUAUGUUC	TCGGAGAGGTTATCCGTGTT	GTGCAGGGTCCGAGGTCAGAGCCACCTGGGCAATTTTTTTTTTTGAACAT	Y
>oar-miR-665-3p MIMAT0019240	ACCAGUAGGCCGAGGCCCCUCA	TGACCAGTAGGCCGAGGC	GTGCAGGGTCCGAGGTCAGAGCCACCTGGGCAATTTTTTTTTTTGAGGGG	Y
>oar-miR-665-5p MIMAT0019239	AGGGGUCUUGGCCUCUGCCCAG	GGAGGGGTCTTGGCCTCT	GTGCAGGGTCCGAGGTCAGAGCCACCTGGGCAATTTTTTTTTTTCTGGGC	Y
>oar-miR-668-3p MIMAT0019311	AUGUCACUCGGCCCACUACCC	CGGATGTCACTCGGCCCA	GTGCAGGGTCCGAGGTCAGAGCCACCTGGGCAATTTTTTTTTTTGGGTAG	Y
>oar-miR-668-5p MIMAT0019310	GUAAGUGCGUCUCGGGUGAGC	CGGGTAAGTGCGTCTCGG	GTGCAGGGTCCGAGGTCAGAGCCACCTGGGCAATTTTTTTTTTTGCTCAC	Y
>oar-miR-758-3p MIMAT0019262	UUUGUGACCUGGUCCACUAA	GTCGGTTTGTGACCTGGTC	GTGCAGGGTCCGAGGTCAGAGCCACCTGGGCAATTTTTTTTTTTAGTGGA	Y
>oar-miR-758-5p MIMAT0019261	UGGUUGACCAGAGAGCACACG	TCGGTGGTTGACCAGAGAG	GTGCAGGGTCCGAGGTCAGAGCCACCTGGGCAATTTTTTTTTTTCGTGTG	Y
>oar-miR-99a MIMAT0030064	AACCCGUAGAUCCGAUCUUG	TTCGGAACCCGTAGATCCG	GTGCAGGGTCCGAGGTCAGAGCCACCTGGGCAATTTTTTTTTTTCAAGAT	Y
>bta-miR-128 MIMAT0003541	UCACAGUGAACCGGUCUCUUU	TCGGTCACAGTGAACCGGT	GTGCAGGGTCCGAGGTCAGAGCCACCTGGGCAATTTTTTTTTTTAAAGAG	N
>bta-miR-1284 MIMAT0009955	UCUGCACAGACCCUGGCUUUUC	GGTCTGCACAGACCCTGG	GTGCAGGGTCCGAGGTCAGAGCCACCTGGGCAATTTTTTTTTTTGAAAAG	N
>bta-miR-1301 MIMAT0009958	UUGCAGCUGCCUAGGAGUGAUUUC	GTTGCAGCTGCCTAGGAGT	GTGCAGGGTCCGAGGTCAGAGCCACCTGGGCAATTTTTTTTTTTGAAATC	N
>bta-miR-146b MIMAT0009235	UGAGAACUGAAUUCCAUAGGCUGU	CGGTGAGAACTGAATTCCATA	GTGCAGGGTCCGAGGTCAGAGCCACCTGGGCAATTTTTTTTTTTACAGCC	N
>bta-miR-1584-3p MIMAT0011970	CUCUCUCCGCAGACCUCAGCCG	GGCTCTCTCCGCAGACCT	GTGCAGGGTCCGAGGTCAGAGCCACCTGGGCAATTTTTTTTTTTCGGCTG	N
>bta-miR-1777a MIMAT0012032	UGGGGGCGGUGGGGGGCGGG	GGTGGGGGCGGTGGGG	GTGCAGGGTCCGAGGTCAGAGCCACCTGGGCAATTTTTTTTTTTCCCGCC	N
>bta-miR-183 MIMAT0009245	UAUGGCACUGGUAGAAUUCACUG	CGGTATGGCACTGGTAGAAT	GTGCAGGGTCCGAGGTCAGAGCCACCTGGGCAATTTTTTTTTTTCAGTGA	N
>bta-miR-193a-3p MIMAT0003795	AACUGGCCUACAAAGUCCCAGU	TCGGAACTGGCCTACAAAGT	GTGCAGGGTCCGAGGTCAGAGCCACCTGGGCAATTTTTTTTTTTACTGGG	N
>bta-miR-193b MIMAT0009253	AACUGGCCCACAAAGUCCCGCUUU	GAACTGGCCCACAAAGTCC	GTGCAGGGTCCGAGGTCAGAGCCACCTGGGCAATTTTTTTTTTTAAAGCG	N
>bta-miR-199b MIMAT0003821	CCCAGUGUUUAGACUAUCUGUUC	CGGCCCAGTGTTTAGACTAT	GTGCAGGGTCCGAGGTCAGAGCCACCTGGGCAATTTTTTTTTTTGAACAG	N
>bta-miR-200a MIMAT0003822	UAACACUGUCUGGUAACGAUGUU	CGGTAACACTGTCTGGTAAC	GTGCAGGGTCCGAGGTCAGAGCCACCTGGGCAATTTTTTTTTTTAACATC	N
>bta-miR-202 MIMAT0009259	UUCCUAUGCAUAUACUUCUUU	TGTCGGTTCCTATGCATATAC	GTGCAGGGTCCGAGGTCAGAGCCACCTGGGCAATTTTTTTTTTTAAAGAA	N
>bta-miR-204 MIMAT0004338	UUCCCUUUGUCAUCCUAUGCCU	TCGGTTCCCTTTGTCATCCT	GTGCAGGGTCCGAGGTCAGAGCCACCTGGGCAATTTTTTTTTTTAGGCAT	N
>bta-miR-210 MIMAT0003824	ACUGUGCGUGUGACAGCGGCUGA	TGACTGTGCGTGTGACAGC	GTGCAGGGTCCGAGGTCAGAGCCACCTGGGCAATTTTTTTTTTTCAGCCG	N
>bta-miR-218 MIMAT0003798	UUGUGCUUGAUCUAACCAUGUG	TTCGGTTGTGCTTGATCTAAC	GTGCAGGGTCCGAGGTCAGAGCCACCTGGGCAATTTTTTTTTTTCACATG	N
>bta-miR-22-5p MIMAT0003826	AGUUCUUCAGUGGCAAGCUUUA	TCGGAGTTCTTCAGTGGCAA	GTGCAGGGTCCGAGGTCAGAGCCACCTGGGCAATTTTTTTTTTTAAAGCT	N
>bta-miR-2284e MIMAT0012080	AAGUUCGUUCGGAUUUUUCC	TGTCGGAAGTTCGTTCGGAT	GTGCAGGGTCCGAGGTCAGAGCCACCTGGGCAATTTTTTTTTTTGGAAAA	N
>bta-miR-2284h-3p MIMAT0012020	ACCCCAAUGAGCUUUUGACC	GTCGGACCCCAATGAGCTT	GTGCAGGGTCCGAGGTCAGAGCCACCTGGGCAATTTTTTTTTTTGGTCAA	N
>bta-miR-2285d MIMAT0011815	AAACCUGAACGAAAUUUUUGGC	GTCGGAAACCTGAACGAAATT	GTGCAGGGTCCGAGGTCAGAGCCACCTGGGCAATTTTTTTTTTTGCCAAA	N
>bta-miR-2285x MIMAT0029946	GAAAAAUCUGAAUGAACUUUUGG	TTCGGGAAAAATCTGAATGAAC	GTGCAGGGTCCGAGGTCAGAGCCACCTGGGCAATTTTTTTTTTTCCAAAA	N
>bta-miR-2306 MIMAT0011818	CAGGCCUGCCCAUCUAGGACAC	GGCAGGCCTGCCCATCTA	GTGCAGGGTCCGAGGTCAGAGCCACCTGGGCAATTTTTTTTTTTGTGTCC	N
>bta-miR-2309 MIMAT0011821	UGUGAGGGUGGUGGACGGCAGGG	GTGTGAGGGTGGTGGACG	GTGCAGGGTCCGAGGTCAGAGCCACCTGGGCAATTTTTTTTTTTCCCTGC	N
>bta-miR-2314 MIMAT0011834	UGCCCAUGAUGACUGCUGACC	TCGGTGCCCATGATGACTG	GTGCAGGGTCCGAGGTCAGAGCCACCTGGGCAATTTTTTTTTTTGGTCAG	N
>bta-miR-2319b MIMAT0011843	UACUCUGUAUUAGGCACUUAG	GTCGGTACTCTGTATTAGGC	GTGCAGGGTCCGAGGTCAGAGCCACCTGGGCAATTTTTTTTTTTCTAAGT	N
>bta-miR-2332 MIMAT0011865	CGGUUUAAGGUCUUGGAGACAAAG	TGCGGTTTAAGGTCTTGGAG	GTGCAGGGTCCGAGGTCAGAGCCACCTGGGCAATTTTTTTTTTTCTTTGT	N
>bta-miR-2346 MIMAT0011881	ACUGAUGUGAAGGUGGUUUGGC	CGGACTGATGTGAAGGTGG	GTGCAGGGTCCGAGGTCAGAGCCACCTGGGCAATTTTTTTTTTTGCCAAA	N
>bta-miR-2353 MIMAT0011889	UAGCCUGCAGUACAGAGGACUGG	GGTAGCCTGCAGTACAGAG	GTGCAGGGTCCGAGGTCAGAGCCACCTGGGCAATTTTTTTTTTTCCAGTC	N
>bta-miR-2370-5p MIMAT0011914	UGGGAAAAUGAAAGUUGGUUAU	GTCGGTGGGAAAATGAAAGTT	GTGCAGGGTCCGAGGTCAGAGCCACCTGGGCAATTTTTTTTTTTATAACC	N
>bta-miR-2386 MIMAT0011938	UGUUUGGUUUUUCGUUUUCC	GGTCGGTGTTTGGTTTTTCG	GTGCAGGGTCCGAGGTCAGAGCCACCTGGGCAATTTTTTTTTTTGGAAAA	N
>bta-miR-2389 MIMAT0011942	GAGGGGACUCGGGAGUCGGAG	GGGAGGGGACTCGGGAG	GTGCAGGGTCCGAGGTCAGAGCCACCTGGGCAATTTTTTTTTTTCTCCGA	N
>bta-miR-2394 MIMAT0011947	UUCUCCCCUCAAUCUCAGGACU	CGGTTCTCCCCTCAATCTC	GTGCAGGGTCCGAGGTCAGAGCCACCTGGGCAATTTTTTTTTTTAGTCCT	N
>bta-miR-23b-3p MIMAT0003852	AUCACAUUGCCAGGGAUUACCAC	TGGATCACATTGCCAGGGAT	GTGCAGGGTCCGAGGTCAGAGCCACCTGGGCAATTTTTTTTTTTGTGGTA	N
>bta-miR-23b-5p MIMAT0012538	GGGUUCCUGGCAUGCUGAUUU	TGGGGGTTCCTGGCATGC	GTGCAGGGTCCGAGGTCAGAGCCACCTGGGCAATTTTTTTTTTTAAATCA	N
>bta-miR-2416 MIMAT0011980	UGCAGUGCCCACUGUGGAAGAUG	GTGCAGTGCCCACTGTGG	GTGCAGGGTCCGAGGTCAGAGCCACCTGGGCAATTTTTTTTTTTCATCTT	N
>bta-miR-2417 MIMAT0011981	AGAUGGAGGCACUGAAAAUUU	TCGGAGATGGAGGCACTGA	GTGCAGGGTCCGAGGTCAGAGCCACCTGGGCAATTTTTTTTTTTAAATTT	N
>bta-miR-2419-3p MIMAT0011986	CAGGCGGGUGCUAAUACGAUCA	TGGCAGGCGGGTGCTAATA	GTGCAGGGTCCGAGGTCAGAGCCACCTGGGCAATTTTTTTTTTTGATCGT	N
>bta-miR-2425-3p MIMAT0011995	UUCGUAGACCCUGCCCUCCU	TTCGGTTCGTAGACCCTGC	GTGCAGGGTCCGAGGTCAGAGCCACCTGGGCAATTTTTTTTTTTAGGAGG	N
>bta-miR-2432 MIMAT0012004	UCAGGAUUCUAGGCUUAGAGGU	TCGGTCAGGATTCTAGGCTT	GTGCAGGGTCCGAGGTCAGAGCCACCTGGGCAATTTTTTTTTTTACCTCT	N
>bta-miR-2488 MIMAT0012084	AUGUUGAUCCUAUUCCCUCU	TGGTCGGATGTTGATCCTATT	GTGCAGGGTCCGAGGTCAGAGCCACCTGGGCAATTTTTTTTTTTAGAGGG	N
>bta-miR-27b MIMAT0003546	UUCACAGUGGCUAAGUUCUGC	TTCGGTTCACAGTGGCTAAG	GTGCAGGGTCCGAGGTCAGAGCCACCTGGGCAATTTTTTTTTTTGCAGAA	N
>bta-miR-2881 MIMAT0013839	GGGGCGGGGGGGCGGGUG	CGGGGGGCGGGGGGG	GTGCAGGGTCCGAGGTCAGAGCCACCTGGGCAATTTTTTTTTTTCACCCG	N
>bta-miR-2892 MIMAT0013850	GGCGACGGAGGCGCGACCCCCC	TGGCGACGGAGGCGCGA	GTGCAGGGTCCGAGGTCAGAGCCACCTGGGCAATTTTTTTTTTTGGGGGG	N
>bta-miR-2893 MIMAT0013851	GUGGAGGAGAAUGCCCGGGG	TTCGGGTGGAGGAGAATGC	GTGCAGGGTCCGAGGTCAGAGCCACCTGGGCAATTTTTTTTTTTCCCCGG	N
>bta-miR-2917 MIMAT0012885	AUGACUGACAUGGACU	GTCGGTCGGATGACTGACA	GTGCAGGGTCCGAGGTCAGAGCCACCTGGGCAATTTTTTTTTTTAGTCCA	N
>bta-miR-302a MIMAT0009278	AAGUGCUUCCAUGUUUUAGUGA	TTCGGAAGTGCTTCCATGTTT	GTGCAGGGTCCGAGGTCAGAGCCACCTGGGCAATTTTTTTTTTTCACTAA	N
>bta-miR-326 MIMAT0009286	CCUCUGGGCCCUUCCUCCAG	CGGCCTCTGGGCCCTTC	GTGCAGGGTCCGAGGTCAGAGCCACCTGGGCAATTTTTTTTTTTCTGGAG	N
>bta-miR-338 MIMAT0009292	UCCAGCAUCAGUGAUUUUGUUGA	CGGTCCAGCATCAGTGATTT	GTGCAGGGTCCGAGGTCAGAGCCACCTGGGCAATTTTTTTTTTTCAACAA	N
>bta-miR-339b MIMAT0012038	UCCCUGUCCUCCAGGAGCUC	TCGGTCCCTGTCCTCCAG	GTGCAGGGTCCGAGGTCAGAGCCACCTGGGCAATTTTTTTTTTTGAGCTC	N
>bta-miR-33a MIMAT0009294	GUGCAUUGUAGUUGCAUUGCA	TTCGGGTGCATTGTAGTTGC	GTGCAGGGTCCGAGGTCAGAGCCACCTGGGCAATTTTTTTTTTTGCAATG	N
>bta-miR-3578 MIMAT0016934	GAAUCCACCACGAACAACUUC	TCGGGAATCCACCACGAAC	GTGCAGGGTCCGAGGTCAGAGCCACCTGGGCAATTTTTTTTTTTGAAGTT	N
>bta-miR-4444 MIMAT0036978	CUCGAGUUGGAAGAGGCG	TGGTCGGCTCGAGTTGGAA	GTGCAGGGTCCGAGGTCAGAGCCACCTGGGCAATTTTTTTTTTTCGCCTC	N
>bta-miR-4523 MIMAT0036971	GACCGAGAGGGCCUCGGCUGU	GGGACCGAGAGGGCCTC	GTGCAGGGTCCGAGGTCAGAGCCACCTGGGCAATTTTTTTTTTTACAGCC	N
>bta-miR-4657 MIMAT0036970	AAUGUGGAAGUGGUCUGAGGCAU	TGGAATGTGGAAGTGGTCTG	GTGCAGGGTCCGAGGTCAGAGCCACCTGGGCAATTTTTTTTTTTATGCCT	N
>bta-miR-544b MIMAT0009345	AUUCUGCAUUUCUAACAAGUUC	GTCGGATTCTGCATTTCTAAC	GTGCAGGGTCCGAGGTCAGAGCCACCTGGGCAATTTTTTTTTTTGAACTT	N
>bta-miR-568 MIMAT0009350	AUGUAUAAAUGUAUACACAC	TCGGTCGGATGTATAAATGTAT	GTGCAGGGTCCGAGGTCAGAGCCACCTGGGCAATTTTTTTTTTTGTGTGT	N
>bta-miR-6517 MIMAT0025528	UCAGGGUCCGUGAGCUCCUCGGC	GTCAGGGTCCGTGAGCTC	GTGCAGGGTCCGAGGTCAGAGCCACCTGGGCAATTTTTTTTTTTGCCGAG	N
>bta-miR-6522 MIMAT0025540	UCGGAAUUGUUUGUGUACCUGU	TTCGGTCGGAATTGTTTGTGT	GTGCAGGGTCCGAGGTCAGAGCCACCTGGGCAATTTTTTTTTTTACAGGT	N
>bta-miR-6524 MIMAT0025553	UUACUCUGAGUAACCUAACUG	GTCGGTTACTCTGAGTAACC	GTGCAGGGTCCGAGGTCAGAGCCACCTGGGCAATTTTTTTTTTTCAGTTA	N
>bta-miR-6525 MIMAT0025554	CUGGGGAAAGCAGGAGUGAG	TCGGCTGGGGAAAGCAGG	GTGCAGGGTCCGAGGTCAGAGCCACCTGGGCAATTTTTTTTTTTCTCACT	N
>bta-miR-6526 MIMAT0025556	UCCUGUGCCUCGAAUGGGUAUG	TGGTCCTGTGCCTCGAATG	GTGCAGGGTCCGAGGTCAGAGCCACCTGGGCAATTTTTTTTTTTCATACC	N
>bta-miR-656 MIMAT0009361	AAUAUUAUACAGUCAACCUCU	TGGTCGGAATATTATACAGTCA	GTGCAGGGTCCGAGGTCAGAGCCACCTGGGCAATTTTTTTTTTTAGAGGT	N
>bta-miR-877 MIMAT0009381	GUAGAGGAGAUGGCGCAGGG	TTCGGGTAGAGGAGATGGC	GTGCAGGGTCCGAGGTCAGAGCCACCTGGGCAATTTTTTTTTTTCCCTGC	N
>bta-miR-940 MIMAT0009386	AAGGCUGGGCCCCCGCUCCGC	TGAAGGCTGGGCCCCCG	GTGCAGGGTCCGAGGTCAGAGCCACCTGGGCAATTTTTTTTTTTGCGGAG	N
>oar-miR-107 MIMAT0030029	AGCAGCAUUGUACAGGGCUAUC	CGGAGCAGCATTGTACAGG	GTGCAGGGTCCGAGGTCAGAGCCACCTGGGCAATTTTTTTTTTTGATAGC	N
>oar-miR-10a MIMAT0030030	UACCCUGUAGAUCCGAAUUUG	TCGGTACCCTGTAGATCCG	GTGCAGGGTCCGAGGTCAGAGCCACCTGGGCAATTTTTTTTTTTCAAATT	N
>oar-miR-1193-5p MIMAT0019269	GGGAUGGUAGACCGGUGACGUGC	GGGGATGGTAGACCGGTG	GTGCAGGGTCCGAGGTCAGAGCCACCTGGGCAATTTTTTTTTTTGCACGT	N
>oar-miR-150 MIMAT0030034	UCUCCCAACCCUUGUACCAGUG	CGGTCTCCCAACCCTTGTA	GTGCAGGGTCCGAGGTCAGAGCCACCTGGGCAATTTTTTTTTTTCACTGG	N
>oar-miR-154b-3p MIMAT0019318	AAUCAUACAUGGUUGACCUUUUU	TCGGAATCATACATGGTTGAC	GTGCAGGGTCCGAGGTCAGAGCCACCTGGGCAATTTTTTTTTTTAAAAAG	N
>oar-miR-323c MIMAT0019335	CACAAUACACGGUCGGCCUCU	TCGGCACAATACACGGTCG	GTGCAGGGTCCGAGGTCAGAGCCACCTGGGCAATTTTTTTTTTTAGAGGC	N
>oar-miR-382-3p MIMAT0019307	AAUCAUUCACGGACAACACUU	GTCGGAATCATTCACGGACA	GTGCAGGGTCCGAGGTCAGAGCCACCTGGGCAATTTTTTTTTTTAAGTGT	N
>oar-miR-3958-3p MIMAT0019276	AGAUAUUGCACGGUUGAUCUCU	TCGGAGATATTGCACGGTTG	GTGCAGGGTCCGAGGTCAGAGCCACCTGGGCAATTTTTTTTTTTAGAGAT	N
>oar-miR-3958-5p MIMAT0019275	AGGUUGUCCGUGAUGUAUUUGC	CGGAGGTTGTCCGTGATGT	GTGCAGGGTCCGAGGTCAGAGCCACCTGGGCAATTTTTTTTTTTGCAAAT	N
>oar-miR-494-5p MIMAT0019267	AGGUUAUCCGUGUUGUCUUCUCU	TGGAGGTTATCCGTGTTGTC	GTGCAGGGTCCGAGGTCAGAGCCACCTGGGCAATTTTTTTTTTTAGAGAA	N
