# Supplementary material for: miR-25 modulates triacylglycerol and lipid accumulation in goat mammary epithelial cells by repressing PGC-1beta
Source: J Anim Sci Biotechnol. 2018 Jun 18;9:48. doi: 10.1186/s40104-018-0262-0 (PMC6004671; doi:10.1186/s40104-018-0262-0)
Supplement: Supplementary file 3 — Table S3. List of 715 studied miRNAs. (XLSX 26 kb) [file 40104_2018_262_MOESM3_ESM.xlsx]

## Sheet: Sheet1
Table S3: List of 715 studied miRNAs.
	Previous IDs	Accession
Goat	chi-let-7a-5p	MIMAT0035880
Goat	chi-let-7b-5p	MIMAT0035882
Goat	chi-let-7c-5p	MIMAT0035884
Goat	chi-let-7d-5p	MIMAT0035886
Goat	chi-let-7f-5p	MIMAT0035890
Goat	chi-let-7g-5p	MIMAT0035892
Goat	chi-let-7i-5p	MIMAT0035894
Goat	chi-miR-1	MIMAT0035896
Goat	chi-miR-103-3p	MIMAT0035902
Goat	chi-miR-106b-5p	MIMAT0035908
Goat	chi-miR-1185-3p	MIMAT0035916
Goat	chi-miR-1197-3p	MIMAT0035917
Goat	chi-miR-122	MIMAT0035918
Goat	chi-miR-129-3p	MIMAT0035937
Goat	chi-miR-1296	MIMAT0035938
Goat	chi-miR-1306-5p	MIMAT0035939
Goat	chi-miR-130b-3p	MIMAT0035946
Goat	chi-miR-135a	MIMAT0035952
Goat	chi-miR-1388-5p	MIMAT0035958
Goat	chi-miR-141	MIMAT0035962
Goat	chi-miR-143-3p	MIMAT0035964
Goat	chi-miR-145-5p	MIMAT0035967
Goat	chi-miR-148a-3p	MIMAT0035977
Goat	chi-miR-148b-3p	MIMAT0035979
Goat	chi-miR-151-3p	MIMAT0035982
Goat	chi-miR-151-5p	MIMAT0035981
Goat	chi-miR-153	MIMAT0035983
Goat	chi-miR-155-5p	MIMAT0035988
Goat	chi-miR-15b-5p	MIMAT0035992
Goat	chi-miR-17-5p	MIMAT0035998
Goat	chi-miR-181d	MIMAT0036005
Goat	chi-miR-184	MIMAT0036009
Goat	chi-miR-186-5p	MIMAT0036010
Goat	chi-miR-191-5p	MIMAT0036022
Goat	chi-miR-194	MIMAT0036029
Goat	chi-miR-197-3p	MIMAT0036035
Goat	chi-miR-199a-3p	MIMAT0036037
Goat	chi-miR-199b-3p	MIMAT0036039
Goat	chi-miR-199c-3p	MIMAT0036041
Goat	chi-miR-19a	MIMAT0036042
Goat	chi-miR-19b-3p	MIMAT0036044
Goat	chi-miR-200c	MIMAT0036047
Goat	chi-miR-20a-5p	MIMAT0036054
Goat	chi-miR-21-5p	MIMAT0036061
Goat	chi-miR-218	MIMAT0036066
Goat	chi-miR-221-3p	MIMAT0036069
Goat	chi-miR-223-3p	MIMAT0036072
Goat	chi-miR-2320	MIMAT0036083
Goat	chi-miR-25-3p	MIMAT0036100
Goat	chi-miR-26a-5p	MIMAT0036101
Goat	chi-miR-26b-5p	MIMAT0036103
Goat	chi-miR-27a-5p	MIMAT0036105
Goat	chi-miR-29a-3p	MIMAT0036113
Goat	chi-miR-30a-3p	MIMAT0036122
Goat	chi-miR-30a-5p	MIMAT0036121
Goat	chi-miR-30b-5p	MIMAT0036123
Goat	chi-miR-30c-5p	MIMAT0036125
Goat	chi-miR-30e-5p	MIMAT0036128
Goat	chi-miR-323a-3p	MIMAT0036133
Goat	chi-miR-324-5p	MIMAT0036135
Goat	chi-miR-328-3p	MIMAT0036139
Goat	chi-miR-3431-5p	MIMAT0036159
Goat	chi-miR-345-5p	MIMAT0036163
Goat	chi-miR-346-5p	MIMAT0036165
Goat	chi-miR-34a	MIMAT0036166
Goat	chi-miR-361-5p	MIMAT0036171
Goat	chi-miR-362-3p	MIMAT0036174
Goat	chi-miR-362-5p	MIMAT0036173
Goat	chi-miR-365-3p	MIMAT0036177
Goat	chi-miR-369-3p	MIMAT0036179
Goat	chi-miR-369-5p	MIMAT0036178
Goat	chi-miR-374b-5p	MIMAT0036182
Goat	chi-miR-376b-5p	MIMAT0036185
Goat	chi-miR-376c-3p	MIMAT0036188
Goat	chi-miR-376c-5p	MIMAT0036187
Goat	chi-miR-376d	MIMAT0036189
Goat	chi-miR-376e-3p	MIMAT0036191
Goat	chi-miR-376e-5p	MIMAT0036190
Goat	chi-miR-378-3p	MIMAT0036194
Goat	chi-miR-379-5p	MIMAT0036195
Goat	chi-miR-380-3p	MIMAT0036198
Goat	chi-miR-381	MIMAT0036199
Goat	chi-miR-382-5p	MIMAT0036200
Goat	chi-miR-3955-5p	MIMAT0036203
Goat	chi-miR-3959-3p	MIMAT0036208
Goat	chi-miR-3959-5p	MIMAT0036207
Goat	chi-miR-409-5p	MIMAT0036209
Goat	chi-miR-410-3p	MIMAT0036212
Goat	chi-miR-410-5p	MIMAT0036211
Goat	chi-miR-411a-3p	MIMAT0036214
Goat	chi-miR-411b-3p	MIMAT0036216
Goat	chi-miR-411b-5p	MIMAT0036215
Goat	chi-miR-412-5p	MIMAT0036217
Goat	chi-miR-421-3p	MIMAT0036219
Goat	chi-miR-423-5p	MIMAT0036220
Goat	chi-miR-424-3p	MIMAT0036223
Goat	chi-miR-432-5p	MIMAT0036227
Goat	chi-miR-433	MIMAT0036229
Goat	chi-miR-449b-5p	MIMAT0036232
Goat	chi-miR-454-3p	MIMAT0036240
Goat	chi-miR-455-3p	MIMAT0036242
Goat	chi-miR-487b-3p	MIMAT0036249
Goat	chi-miR-491-5p	MIMAT0036251
Goat	chi-miR-493-3p	MIMAT0036254
Goat	chi-miR-493-5p	MIMAT0036253
Goat	chi-miR-494	MIMAT0036255
Goat	chi-miR-495-3p	MIMAT0036256
Goat	chi-miR-496-3p	MIMAT0036258
Goat	chi-miR-496-5p	MIMAT0036257
Goat	chi-miR-499-5p	MIMAT0036261
Goat	chi-miR-532-5p	MIMAT0036270
Goat	chi-miR-543-5p	MIMAT0036274
Goat	chi-miR-544-5p	MIMAT0036276
Goat	chi-miR-655	MIMAT0036282
Goat	chi-miR-665	MIMAT0036285
Goat	chi-miR-708-5p	MIMAT0036290
Goat	chi-miR-758	MIMAT0036292
Goat	chi-miR-7-5p	MIMAT0036288
Goat	chi-miR-92a-3p	MIMAT0036303
Goat	chi-miR-92b	MIMAT0036304
Goat	chi-miR-98-5p	MIMAT0036310
Goat	chi-miR-99b-5p	MIMAT0036314
Sheep	oar-let-7a	MIMAT0030022
Sheep	oar-let-7b	MIMAT0014963
Sheep	oar-let-7c	MIMAT0014964
Sheep	oar-let-7d	MIMAT0030023
Sheep	oar-let-7f	MIMAT0030024
Sheep	oar-let-7g	MIMAT0030025
Sheep	oar-let-7i	MIMAT0030026
Sheep	oar-miR-103	MIMAT0030027
Sheep	oar-miR-106a	MIMAT0030061
Sheep	oar-miR-106b	MIMAT0030028
Sheep	oar-miR-10b	MIMAT0030031
Sheep	oar-miR-1185-3p	MIMAT0019289
Sheep	oar-miR-1185-5p	MIMAT0019288
Sheep	oar-miR-1193-3p	MIMAT0019270
Sheep	oar-miR-1197-3p	MIMAT0019258
Sheep	oar-miR-1197-5p	MIMAT0019257
Sheep	oar-miR-125b	MIMAT0014971
Sheep	oar-miR-127	MIMAT0001415
Sheep	oar-miR-133	MIMAT0014972
Sheep	oar-miR-134-3p	MIMAT0019309
Sheep	oar-miR-134-5p	MIMAT0019308
Sheep	oar-miR-136	MIMAT0001417
Sheep	oar-miR-143	MIMAT0030032
Sheep	oar-miR-148a	MIMAT0030033
Sheep	oar-miR-152	MIMAT0030035
Sheep	oar-miR-154a-3p	MIMAT0019316
Sheep	oar-miR-154a-5p	MIMAT0019315
Sheep	oar-miR-154b-5p	MIMAT0019317
Sheep	oar-miR-16b	MIMAT0030036
Sheep	oar-miR-17-5p	MIMAT0030037
Sheep	oar-miR-181a	MIMAT0014973
Sheep	oar-miR-191	MIMAT0030038
Sheep	oar-miR-194	MIMAT0030039
Sheep	oar-miR-199a-3p	MIMAT0030040
Sheep	oar-miR-19b	MIMAT0030041
Sheep	oar-miR-200a	MIMAT0030042
Sheep	oar-miR-200b	MIMAT0030043
Sheep	oar-miR-200c	MIMAT0030044
Sheep	oar-miR-21	MIMAT0014966
Sheep	oar-miR-218a	MIMAT0030045
Sheep	oar-miR-221	MIMAT0030047
Sheep	oar-miR-22-3p	MIMAT0030046
Sheep	oar-miR-23a	MIMAT0030048
Sheep	oar-miR-23b	MIMAT0030049
Sheep	oar-miR-25	MIMAT0030050
Sheep	oar-miR-26a	MIMAT0030051
Sheep	oar-miR-26b	MIMAT0030052
Sheep	oar-miR-27a	MIMAT0030053
Sheep	oar-miR-299-3p	MIMAT0019252
Sheep	oar-miR-299-5p	MIMAT0019251
Sheep	oar-miR-29a	MIMAT0014967
Sheep	oar-miR-29b	MIMAT0030054
Sheep	oar-miR-30a-3p	MIMAT0030056
Sheep	oar-miR-30a-5p	MIMAT0030055
Sheep	oar-miR-30b	MIMAT0030057
Sheep	oar-miR-30c	MIMAT0030058
Sheep	oar-miR-30d	MIMAT0030059
Sheep	oar-miR-323a-3p	MIMAT0019260
Sheep	oar-miR-323a-5p	MIMAT0019259
Sheep	oar-miR-323b	MIMAT0019314
Sheep	oar-miR-329a-3p	MIMAT0019266
Sheep	oar-miR-329a-5p	MIMAT0019265
Sheep	oar-miR-329b-3p	MIMAT0019264
Sheep	oar-miR-329b-5p	MIMAT0019263
Sheep	oar-miR-362	MIMAT0030060
Sheep	oar-miR-369-3p	MIMAT0019332
Sheep	oar-miR-369-5p	MIMAT0019331
Sheep	oar-miR-370-3p	MIMAT0019244
Sheep	oar-miR-370-5p	MIMAT0019243
Sheep	oar-miR-374a	MIMAT0030062
Sheep	oar-miR-374b	MIMAT0030063
Sheep	oar-miR-376a-3p	MIMAT0019287
Sheep	oar-miR-376a-5p	MIMAT0019286
Sheep	oar-miR-376b-3p	MIMAT0019285
Sheep	oar-miR-376b-5p	MIMAT0019284
Sheep	oar-miR-376c-3p	MIMAT0019280
Sheep	oar-miR-376c-5p	MIMAT0019279
Sheep	oar-miR-376d	MIMAT0019281
Sheep	oar-miR-376e-3p	MIMAT0019278
Sheep	oar-miR-376e-5p	MIMAT0019277
Sheep	oar-miR-377-3p	MIMAT0019322
Sheep	oar-miR-377-5p	MIMAT0019321
Sheep	oar-miR-379-3p	MIMAT0019248
Sheep	oar-miR-379-5p	MIMAT0019247
Sheep	oar-miR-380-3p	MIMAT0019254
Sheep	oar-miR-380-5p	MIMAT0019253
Sheep	oar-miR-381-3p	MIMAT0019293
Sheep	oar-miR-381-5p	MIMAT0019292
Sheep	oar-miR-382-5p	MIMAT0019306
Sheep	oar-miR-3955-3p	MIMAT0019246
Sheep	oar-miR-3955-5p	MIMAT0019245
Sheep	oar-miR-3956-3p	MIMAT0019291
Sheep	oar-miR-3956-5p	MIMAT0019290
Sheep	oar-miR-3957-3p	MIMAT0019326
Sheep	oar-miR-3957-5p	MIMAT0019325
Sheep	oar-miR-3959-3p	MIMAT0019303
Sheep	oar-miR-3959-5p	MIMAT0019302
Sheep	oar-miR-409-3p	MIMAT0019328
Sheep	oar-miR-409-5p	MIMAT0019327
Sheep	oar-miR-410-3p	MIMAT0019334
Sheep	oar-miR-410-5p	MIMAT0019333
Sheep	oar-miR-411a-3p	MIMAT0019250
Sheep	oar-miR-411a-5p	MIMAT0019249
Sheep	oar-miR-411b-3p	MIMAT0019256
Sheep	oar-miR-411b-5p	MIMAT0019255
Sheep	oar-miR-412-3p	MIMAT0019329
Sheep	oar-miR-412-5p	MIMAT0019330
Sheep	oar-miR-431	MIMAT0001414
Sheep	oar-miR-432	MIMAT0001416
Sheep	oar-miR-433-3p	MIMAT0019242
Sheep	oar-miR-433-5p	MIMAT0019241
Sheep	oar-miR-485-3p	MIMAT0019313
Sheep	oar-miR-485-5p	MIMAT0019312
Sheep	oar-miR-487a-3p	MIMAT0019305
Sheep	oar-miR-487a-5p	MIMAT0019304
Sheep	oar-miR-487b-3p	MIMAT0019295
Sheep	oar-miR-487b-5p	MIMAT0019294
Sheep	oar-miR-493-3p	MIMAT0019238
Sheep	oar-miR-493-5p	MIMAT0019237
Sheep	oar-miR-494-3p	MIMAT0019268
Sheep	oar-miR-495-3p	MIMAT0019274
Sheep	oar-miR-495-5p	MIMAT0019273
Sheep	oar-miR-496-3p	MIMAT0019320
Sheep	oar-miR-496-5p	MIMAT0019319
Sheep	oar-miR-539-3p	MIMAT0019297
Sheep	oar-miR-539-5p	MIMAT0019296
Sheep	oar-miR-541-3p	MIMAT0019324
Sheep	oar-miR-541-5p	MIMAT0019323
Sheep	oar-miR-543-3p	MIMAT0019272
Sheep	oar-miR-543-5p	MIMAT0019271
Sheep	oar-miR-544-3p	MIMAT0019299
Sheep	oar-miR-544-5p	MIMAT0019298
Sheep	oar-miR-654-3p	MIMAT0019283
Sheep	oar-miR-654-5p	MIMAT0019282
Sheep	oar-miR-655-3p	MIMAT0019301
Sheep	oar-miR-655-5p	MIMAT0019300
Sheep	oar-miR-665-3p	MIMAT0019240
Sheep	oar-miR-665-5p	MIMAT0019239
Sheep	oar-miR-668-3p	MIMAT0019311
Sheep	oar-miR-668-5p	MIMAT0019310
Sheep	oar-miR-758-3p	MIMAT0019262
Sheep	oar-miR-758-5p	MIMAT0019261
Sheep	oar-miR-99a	MIMAT0030064
Cattle	bta-let-7a-3p	MIMAT0004330
Cattle	bta-let-7d	MIMAT0003810
Cattle	bta-let-7f	MIMAT0003519
Cattle	bta-miR-1	MIMAT0009214
Cattle	bta-miR-101	MIMAT0003520
Cattle	bta-miR-103	MIMAT0003521
Cattle	bta-miR-105a	MIMAT0009217
Cattle	bta-miR-10a	MIMAT0003786
Cattle	bta-miR-1179	MIMAT0009957
Cattle	bta-miR-122	MIMAT0003849
Cattle	bta-miR-1224	MIMAT0009944
Cattle	bta-miR-1225-3p	MIMAT0009952
Cattle	bta-miR-1247-3p	MIMAT0025550
Cattle	bta-miR-1248	MIMAT0009972
Cattle	bta-miR-124a	MIMAT0003811
Cattle	bta-miR-124b	MIMAT0013774
Cattle	bta-miR-1251	MIMAT0009963
Cattle	bta-miR-1256	MIMAT0009960
Cattle	bta-miR-125a	MIMAT0003538
Cattle	bta-miR-125b	MIMAT0003539
Cattle	bta-miR-126-5p	MIMAT0004328
Cattle	bta-miR-127	MIMAT0003787
Cattle	bta-miR-1281	MIMAT0009962
Cattle	bta-miR-1282	MIMAT0009954
Cattle	bta-miR-1287	MIMAT0009971
Cattle	bta-miR-1291	MIMAT0009956
Cattle	bta-miR-1296	MIMAT0009964
Cattle	bta-miR-1306	MIMAT0009974
Cattle	bta-miR-1307	MIMAT0009969
Cattle	bta-miR-130a	MIMAT0009223
Cattle	bta-miR-130b	MIMAT0009224
Cattle	bta-miR-132	MIMAT0003812
Cattle	bta-miR-133a	MIMAT0009225
Cattle	bta-miR-133b	MIMAT0009226
Cattle	bta-miR-133c	MIMAT0029949
Cattle	bta-miR-134	MIMAT0009227
Cattle	bta-miR-1343-3p	MIMAT0011840
Cattle	bta-miR-1343-5p	MIMAT0011839
Cattle	bta-miR-135a	MIMAT0009228
Cattle	bta-miR-137	MIMAT0009231
Cattle	bta-miR-138	MIMAT0003813
Cattle	bta-miR-1388-5p	MIMAT0013590
Cattle	bta-miR-139	MIMAT0003788
Cattle	bta-miR-142-3p	MIMAT0003791
Cattle	bta-miR-143	MIMAT0009233
Cattle	bta-miR-144	MIMAT0009234
Cattle	bta-miR-145	MIMAT0003542
Cattle	bta-miR-146a	MIMAT0009236
Cattle	bta-miR-148b	MIMAT0003814
Cattle	bta-miR-149-5p	MIMAT0024570
Cattle	bta-miR-150	MIMAT0003845
Cattle	bta-miR-151-3p	MIMAT0003524
Cattle	bta-miR-151-5p	MIMAT0003523
Cattle	bta-miR-152	MIMAT0009238
Cattle	bta-miR-153	MIMAT0009239
Cattle	bta-miR-1584-5p	MIMAT0011969
Cattle	bta-miR-15a	MIMAT0004334
Cattle	bta-miR-15b	MIMAT0003792
Cattle	bta-miR-1603	MIMAT0011823
Cattle	bta-miR-16a	MIMAT0009242
Cattle	bta-miR-17-3p	MIMAT0003816
Cattle	bta-miR-1777b	MIMAT0012046
Cattle	bta-miR-1814a	MIMAT0011874
Cattle	bta-miR-181a	MIMAT0003543
Cattle	bta-miR-181b	MIMAT0003793
Cattle	bta-miR-181c	MIMAT0003817
Cattle	bta-miR-181d	MIMAT0009243
Cattle	bta-miR-1835	MIMAT0009961
Cattle	bta-miR-184	MIMAT0009246
Cattle	bta-miR-1843	MIMAT0011990
Cattle	bta-miR-186	MIMAT0003818
Cattle	bta-miR-187	MIMAT0009248
Cattle	bta-miR-188	MIMAT0009249
Cattle	bta-miR-18a	MIMAT0003526
Cattle	bta-miR-190a	MIMAT0009251
Cattle	bta-miR-191	MIMAT0003819
Cattle	bta-miR-192	MIMAT0003820
Cattle	bta-miR-197	MIMAT0009257
Cattle	bta-miR-199a-3p	MIMAT0003746
Cattle	bta-miR-199c	MIMAT0011871
Cattle	bta-miR-19a	MIMAT0004336
Cattle	bta-miR-200c	MIMAT0003823
Cattle	bta-miR-206	MIMAT0009260
Cattle	bta-miR-208a	MIMAT0009261
Cattle	bta-miR-208b	MIMAT0009262
Cattle	bta-miR-212	MIMAT0009264
Cattle	bta-miR-21-3p	MIMAT0003745
Cattle	bta-miR-214	MIMAT0003825
Cattle	bta-miR-21-5p	MIMAT0003528
Cattle	bta-miR-216a	MIMAT0009265
Cattle	bta-miR-217	MIMAT0009267
Cattle	bta-miR-219	MIMAT0030444
Cattle	bta-miR-219-5p	MIMAT0009269
Cattle	bta-miR-222	MIMAT0003530
Cattle	bta-miR-223	MIMAT0009270
Cattle	bta-miR-2284a	MIMAT0011906
Cattle	bta-miR-2284aa	MIMAT0025560
Cattle	bta-miR-2284ab	MIMAT0030437
Cattle	bta-miR-2284b	MIMAT0011983
Cattle	bta-miR-2284d	MIMAT0011836
Cattle	bta-miR-2284f	MIMAT0011905
Cattle	bta-miR-2284g	MIMAT0011847
Cattle	bta-miR-2284h-5p	MIMAT0012019
Cattle	bta-miR-2284i	MIMAT0011792
Cattle	bta-miR-2284j	MIMAT0011827
Cattle	bta-miR-2284k	MIMAT0011907
Cattle	bta-miR-2284l	MIMAT0011824
Cattle	bta-miR-2284m	MIMAT0011976
Cattle	bta-miR-2284n	MIMAT0011846
Cattle	bta-miR-2284o	MIMAT0012068
Cattle	bta-miR-2284q	MIMAT0011957
Cattle	bta-miR-2284r	MIMAT0012010
Cattle	bta-miR-2284s	MIMAT0011811
Cattle	bta-miR-2284t-3p	MIMAT0011832
Cattle	bta-miR-2284t-5p	MIMAT0011831
Cattle	bta-miR-2284v	MIMAT0011937
Cattle	bta-miR-2284w	MIMAT0017393
Cattle	bta-miR-2284x	MIMAT0017395
Cattle	bta-miR-2284y	MIMAT0024579
Cattle	bta-miR-2285a	MIMAT0011797
Cattle	bta-miR-2285ac	MIMAT0030440
Cattle	bta-miR-2285ae	MIMAT0030448
Cattle	bta-miR-2285c	MIMAT0011950
Cattle	bta-miR-2285g	MIMAT0024582
Cattle	bta-miR-2285h	MIMAT0024583
Cattle	bta-miR-2285i	MIMAT0024584
Cattle	bta-miR-2285k	MIMAT0024586
Cattle	bta-miR-2285l	MIMAT0024587
Cattle	bta-miR-2285m	MIMAT0025533
Cattle	bta-miR-2285n	MIMAT0025531
Cattle	bta-miR-2285o	MIMAT0025530
Cattle	bta-miR-2285p	MIMAT0025532
Cattle	bta-miR-2285q	MIMAT0025574
Cattle	bta-miR-2285t	MIMAT0025577
Cattle	bta-miR-2285v	MIMAT0025579
Cattle	bta-miR-2285w	MIMAT0029945
Cattle	bta-miR-2285y	MIMAT0029944
Cattle	bta-miR-2286	MIMAT0011793
Cattle	bta-miR-2287	MIMAT0011794
Cattle	bta-miR-2289	MIMAT0011796
Cattle	bta-miR-2290	MIMAT0011798
Cattle	bta-miR-2291	MIMAT0011799
Cattle	bta-miR-2294	MIMAT0011802
Cattle	bta-miR-2296	MIMAT0011804
Cattle	bta-miR-2297	MIMAT0011805
Cattle	bta-miR-2299-3p	MIMAT0011808
Cattle	bta-miR-2300a-5p	MIMAT0011809
Cattle	bta-miR-2301	MIMAT0011812
Cattle	bta-miR-2302	MIMAT0011813
Cattle	bta-miR-2303	MIMAT0011814
Cattle	bta-miR-2304	MIMAT0011816
Cattle	bta-miR-2305	MIMAT0011817
Cattle	bta-miR-2307	MIMAT0011819
Cattle	bta-miR-2310	MIMAT0011822
Cattle	bta-miR-2311	MIMAT0011826
Cattle	bta-miR-2312	MIMAT0011828
Cattle	bta-miR-2313-3p	MIMAT0011830
Cattle	bta-miR-2316	MIMAT0011837
Cattle	bta-miR-2318	MIMAT0011841
Cattle	bta-miR-2319a	MIMAT0011842
Cattle	bta-miR-2320-3p	MIMAT0011845
Cattle	bta-miR-2320-5p	MIMAT0011844
Cattle	bta-miR-2321	MIMAT0011848
Cattle	bta-miR-2322-3p	MIMAT0011851
Cattle	bta-miR-2322-5p	MIMAT0011850
Cattle	bta-miR-2323	MIMAT0011852
Cattle	bta-miR-2324	MIMAT0011853
Cattle	bta-miR-2325a	MIMAT0011854
Cattle	bta-miR-2325b	MIMAT0011927
Cattle	bta-miR-2325c	MIMAT0011934
Cattle	bta-miR-2326	MIMAT0011855
Cattle	bta-miR-2328-5p	MIMAT0011857
Cattle	bta-miR-2329-3p	MIMAT0011859
Cattle	bta-miR-2330-5p	MIMAT0011861
Cattle	bta-miR-2333	MIMAT0011866
Cattle	bta-miR-2335	MIMAT0011868
Cattle	bta-miR-2336	MIMAT0011869
Cattle	bta-miR-2337	MIMAT0011870
Cattle	bta-miR-2338	MIMAT0011872
Cattle	bta-miR-2339	MIMAT0011873
Cattle	bta-miR-2342	MIMAT0011877
Cattle	bta-miR-2343	MIMAT0011878
Cattle	bta-miR-2344	MIMAT0011879
Cattle	bta-miR-2345	MIMAT0011880
Cattle	bta-miR-2347	MIMAT0011882
Cattle	bta-miR-2348	MIMAT0011883
Cattle	bta-miR-2350	MIMAT0011886
Cattle	bta-miR-2351	MIMAT0011887
Cattle	bta-miR-2355-3p	MIMAT0011892
Cattle	bta-miR-2356	MIMAT0011893
Cattle	bta-miR-2359	MIMAT0011897
Cattle	bta-miR-2360	MIMAT0011898
Cattle	bta-miR-2362	MIMAT0011900
Cattle	bta-miR-2363	MIMAT0011901
Cattle	bta-miR-2364	MIMAT0011902
Cattle	bta-miR-2366	MIMAT0011904
Cattle	bta-miR-2367-3p	MIMAT0011910
Cattle	bta-miR-2368-3p	MIMAT0011912
Cattle	bta-miR-2368-5p	MIMAT0011911
Cattle	bta-miR-2371	MIMAT0011916
Cattle	bta-miR-2373-3p	MIMAT0011919
Cattle	bta-miR-2373-5p	MIMAT0011918
Cattle	bta-miR-2374	MIMAT0011920
Cattle	bta-miR-2375	MIMAT0011921
Cattle	bta-miR-2376	MIMAT0011922
Cattle	bta-miR-2377	MIMAT0011923
Cattle	bta-miR-2378	MIMAT0011924
Cattle	bta-miR-2379	MIMAT0011925
Cattle	bta-miR-2381	MIMAT0011929
Cattle	bta-miR-2382-3p	MIMAT0011931
Cattle	bta-miR-2382-5p	MIMAT0011930
Cattle	bta-miR-2383	MIMAT0011932
Cattle	bta-miR-2384	MIMAT0011933
Cattle	bta-miR-2385-5p	MIMAT0011935
Cattle	bta-miR-2387	MIMAT0011939
Cattle	bta-miR-2390	MIMAT0011943
Cattle	bta-miR-2393	MIMAT0011946
Cattle	bta-miR-2395	MIMAT0011948
Cattle	bta-miR-2396	MIMAT0011949
Cattle	bta-miR-2398	MIMAT0011953
Cattle	bta-miR-2399-3p	MIMAT0011955
Cattle	bta-miR-24	MIMAT0009250
Cattle	bta-miR-2405	MIMAT0011963
Cattle	bta-miR-2406	MIMAT0011964
Cattle	bta-miR-2407	MIMAT0011965
Cattle	bta-miR-2408	MIMAT0011966
Cattle	bta-miR-2409	MIMAT0011967
Cattle	bta-miR-2415-3p	MIMAT0011979
Cattle	bta-miR-2418	MIMAT0011982
Cattle	bta-miR-2422	MIMAT0011989
Cattle	bta-miR-2423	MIMAT0011992
Cattle	bta-miR-2424	MIMAT0011993
Cattle	bta-miR-2426	MIMAT0011996
Cattle	bta-miR-2427	MIMAT0011997
Cattle	bta-miR-2435	MIMAT0012007
Cattle	bta-miR-2437	MIMAT0012011
Cattle	bta-miR-2438	MIMAT0012012
Cattle	bta-miR-2441	MIMAT0012016
Cattle	bta-miR-2444	MIMAT0012021
Cattle	bta-miR-2447	MIMAT0012024
Cattle	bta-miR-2448-3p	MIMAT0012026
Cattle	bta-miR-2449	MIMAT0012027
Cattle	bta-miR-2450a	MIMAT0012030
Cattle	bta-miR-2450d	MIMAT0036977
Cattle	bta-miR-2456	MIMAT0012041
Cattle	bta-miR-2459	MIMAT0012044
Cattle	bta-miR-2462	MIMAT0012049
Cattle	bta-miR-2464-5p	MIMAT0012051
Cattle	bta-miR-2465	MIMAT0012053
Cattle	bta-miR-2466-3p	MIMAT0012055
Cattle	bta-miR-2466-5p	MIMAT0012054
Cattle	bta-miR-2467-3p	MIMAT0012057
Cattle	bta-miR-2470	MIMAT0012060
Cattle	bta-miR-2471-3p	MIMAT0012062
Cattle	bta-miR-2471-5p	MIMAT0012061
Cattle	bta-miR-2473	MIMAT0012064
Cattle	bta-miR-2474	MIMAT0012065
Cattle	bta-miR-2475	MIMAT0012066
Cattle	bta-miR-2477	MIMAT0012069
Cattle	bta-miR-2478	MIMAT0012070
Cattle	bta-miR-2480	MIMAT0012072
Cattle	bta-miR-2482	MIMAT0012074
Cattle	bta-miR-2484	MIMAT0012077
Cattle	bta-miR-2485	MIMAT0012079
Cattle	bta-miR-2486-3p	MIMAT0012082
Cattle	bta-miR-2486-5p	MIMAT0012081
Cattle	bta-miR-2489	MIMAT0011825
Cattle	bta-miR-26b	MIMAT0003531
Cattle	bta-miR-27a-5p	MIMAT0012532
Cattle	bta-miR-28	MIMAT0009272
Cattle	bta-miR-2890	MIMAT0013848
Cattle	bta-miR-2891	MIMAT0013849
Cattle	bta-miR-2894	MIMAT0013852
Cattle	bta-miR-2897	MIMAT0013855
Cattle	bta-miR-2898	MIMAT0013856
Cattle	bta-miR-2899	MIMAT0013857
Cattle	bta-miR-2900	MIMAT0013858
Cattle	bta-miR-2901	MIMAT0013859
Cattle	bta-miR-2902	MIMAT0013860
Cattle	bta-miR-2903	MIMAT0013861
Cattle	bta-miR-2904	MIMAT0013862
Cattle	bta-miR-29a	MIMAT0003518
Cattle	bta-miR-29b	MIMAT0003828
Cattle	bta-miR-29c	MIMAT0003829
Cattle	bta-miR-301a	MIMAT0009276
Cattle	bta-miR-301b	MIMAT0009277
Cattle	bta-miR-302b	MIMAT0009280
Cattle	bta-miR-302c	MIMAT0009281
Cattle	bta-miR-3064	MIMAT0036974
Cattle	bta-miR-30b-3p	MIMAT0012534
Cattle	bta-miR-30b-5p	MIMAT0003547
Cattle	bta-miR-30d	MIMAT0003533
Cattle	bta-miR-30e-5p	MIMAT0003799
Cattle	bta-miR-30f	MIMAT0009282
Cattle	bta-miR-3120	MIMAT0024572
Cattle	bta-miR-32	MIMAT0009283
Cattle	bta-miR-320b	MIMAT0011991
Cattle	bta-miR-323	MIMAT0009284
Cattle	bta-miR-324	MIMAT0009285
Cattle	bta-miR-328	MIMAT0009287
Cattle	bta-miR-329b	MIMAT0009289
Cattle	bta-miR-331-3p	MIMAT0004339
Cattle	bta-miR-335	MIMAT0009291
Cattle	bta-miR-339a	MIMAT0009293
Cattle	bta-miR-340	MIMAT0009296
Cattle	bta-miR-3431	MIMAT0017394
Cattle	bta-miR-3432a	MIMAT0017396
Cattle	bta-miR-345-3p	MIMAT0012535
Cattle	bta-miR-345-5p	MIMAT0003800
Cattle	bta-miR-346	MIMAT0009297
Cattle	bta-miR-34a	MIMAT0004340
Cattle	bta-miR-34c	MIMAT0003854
Cattle	bta-miR-3600	MIMAT0016932
Cattle	bta-miR-3602	MIMAT0016937
Cattle	bta-miR-361	MIMAT0003830
Cattle	bta-miR-3613a	MIMAT0024574
Cattle	bta-miR-362-3p	MIMAT0012548
Cattle	bta-miR-363	MIMAT0003855
Cattle	bta-miR-365-3p	MIMAT0004341
Cattle	bta-miR-365-5p	MIMAT0012539
Cattle	bta-miR-3660	MIMAT0025555
Cattle	bta-miR-367	MIMAT0009299
Cattle	bta-miR-369-5p	MIMAT0003801
Cattle	bta-miR-370	MIMAT0009300
Cattle	bta-miR-371	MIMAT0009301
Cattle	bta-miR-374b	MIMAT0009302
Cattle	bta-miR-375	MIMAT0009303
Cattle	bta-miR-376b	MIMAT0009945
Cattle	bta-miR-376c	MIMAT0009947
Cattle	bta-miR-377	MIMAT0009304
Cattle	bta-miR-378	MIMAT0009305
Cattle	bta-miR-378b	MIMAT0025535
Cattle	bta-miR-378c	MIMAT0025551
Cattle	bta-miR-379	MIMAT0009306
Cattle	bta-miR-380-5p	MIMAT0003803
Cattle	bta-miR-381	MIMAT0009307
Cattle	bta-miR-383	MIMAT0009309
Cattle	bta-miR-3957	MIMAT0025548
Cattle	bta-miR-409b	MIMAT0016935
Cattle	bta-miR-412	MIMAT0009313
Cattle	bta-miR-421	MIMAT0009314
Cattle	bta-miR-423-3p	MIMAT0003831
Cattle	bta-miR-423-5p	MIMAT0012537
Cattle	bta-miR-424-3p	MIMAT0015304
Cattle	bta-miR-4286	MIMAT0024575
Cattle	bta-miR-429	MIMAT0009315
Cattle	bta-miR-448	MIMAT0009319
Cattle	bta-miR-449a	MIMAT0009320
Cattle	bta-miR-449b	MIMAT0009321
Cattle	bta-miR-449c	MIMAT0009322
Cattle	bta-miR-449d	MIMAT0011962
Cattle	bta-miR-450a	MIMAT0003834
Cattle	bta-miR-451	MIMAT0009323
Cattle	bta-miR-452	MIMAT0009324
Cattle	bta-miR-454	MIMAT0009326
Cattle	bta-miR-455-3p	MIMAT0003836
Cattle	bta-miR-4680	MIMAT0036979
Cattle	bta-miR-483	MIMAT0009327
Cattle	bta-miR-484	MIMAT0003535
Cattle	bta-miR-486	MIMAT0009329
Cattle	bta-miR-488	MIMAT0009330
Cattle	bta-miR-489	MIMAT0009942
Cattle	bta-miR-490	MIMAT0009331
Cattle	bta-miR-491	MIMAT0009332
Cattle	bta-miR-494	MIMAT0009334
Cattle	bta-miR-496	MIMAT0009336
Cattle	bta-miR-497	MIMAT0004343
Cattle	bta-miR-499	MIMAT0003536
Cattle	bta-miR-502a	MIMAT0009338
Cattle	bta-miR-502b	MIMAT0009339
Cattle	bta-miR-503-3p	MIMAT0025558
Cattle	bta-miR-504	MIMAT0009340
Cattle	bta-miR-505	MIMAT0009341
Cattle	bta-miR-532	MIMAT0003848
Cattle	bta-miR-539	MIMAT0009342
Cattle	bta-miR-541	MIMAT0009343
Cattle	bta-miR-543	MIMAT0009344
Cattle	bta-miR-544a	MIMAT0009346
Cattle	bta-miR-545-3p	MIMAT0003807
Cattle	bta-miR-545-5p	MIMAT0003806
Cattle	bta-miR-551b	MIMAT0009348
Cattle	bta-miR-562	MIMAT0009349
Cattle	bta-miR-582	MIMAT0009351
Cattle	bta-miR-584	MIMAT0009352
Cattle	bta-miR-592	MIMAT0009353
Cattle	bta-miR-599	MIMAT0009354
Cattle	bta-miR-6119-5p	MIMAT0024588
Cattle	bta-miR-6120-3p	MIMAT0024591
Cattle	bta-miR-6120-5p	MIMAT0024590
Cattle	bta-miR-6121-3p	MIMAT0024593
Cattle	bta-miR-6121-5p	MIMAT0024592
Cattle	bta-miR-6122-3p	MIMAT0024595
Cattle	bta-miR-6122-5p	MIMAT0024594
Cattle	bta-miR-6123	MIMAT0024596
Cattle	bta-miR-615	MIMAT0009355
Cattle	bta-miR-628	MIMAT0009356
Cattle	bta-miR-631	MIMAT0009357
Cattle	bta-miR-6516	MIMAT0030443
Cattle	bta-miR-6519	MIMAT0025537
Cattle	bta-miR-652	MIMAT0024578
Cattle	bta-miR-6520	MIMAT0025538
Cattle	bta-miR-6521	MIMAT0025539
Cattle	bta-miR-6523a	MIMAT0025552
Cattle	bta-miR-6523b	MIMAT0029951
Cattle	bta-miR-6527	MIMAT0025561
Cattle	bta-miR-6528	MIMAT0025562
Cattle	bta-miR-6529a	MIMAT0025565
Cattle	bta-miR-6529b	MIMAT0029947
Cattle	bta-miR-653	MIMAT0009358
Cattle	bta-miR-6530	MIMAT0025566
Cattle	bta-miR-6531	MIMAT0025567
Cattle	bta-miR-6532	MIMAT0025568
Cattle	bta-miR-6535	MIMAT0025571
Cattle	bta-miR-6536	MIMAT0025572
Cattle	bta-miR-654	MIMAT0009359
Cattle	bta-miR-658	MIMAT0009362
Cattle	bta-miR-660	MIMAT0004344
Cattle	bta-miR-664a	MIMAT0012078
Cattle	bta-miR-664b	MIMAT0030438
Cattle	bta-miR-665	MIMAT0009363
Cattle	bta-miR-669	MIMAT0013838
Cattle	bta-miR-670	MIMAT0009364
Cattle	bta-miR-671	MIMAT0009365
Cattle	bta-miR-677	MIMAT0012003
Cattle	bta-miR-7	MIMAT0003843
Cattle	bta-miR-708	MIMAT0009367
Cattle	bta-miR-758	MIMAT0009370
Cattle	bta-miR-759	MIMAT0009371
Cattle	bta-miR-760-3p	MIMAT0022951
Cattle	bta-miR-760-5p	MIMAT0009372
Cattle	bta-miR-763	MIMAT0009374
Cattle	bta-miR-764	MIMAT0009948
Cattle	bta-miR-767	MIMAT0009375
Cattle	bta-miR-769	MIMAT0009376
Cattle	bta-miR-7857	MIMAT0030432
Cattle	bta-miR-7860	MIMAT0030439
Cattle	bta-miR-7861	MIMAT0030441
Cattle	bta-miR-7862	MIMAT0030442
Cattle	bta-miR-7863	MIMAT0030445
Cattle	bta-miR-7864	MIMAT0030449
Cattle	bta-miR-7865	MIMAT0030450
Cattle	bta-miR-873	MIMAT0009377
Cattle	bta-miR-875	MIMAT0009379
Cattle	bta-miR-885	MIMAT0009382
Cattle	bta-miR-92a	MIMAT0009383
Cattle	bta-miR-92b	MIMAT0009384
Cattle	bta-miR-935	MIMAT0009385
Cattle	bta-miR-96	MIMAT0009388
Cattle	bta-miR-98	MIMAT0003809
Cattle	bta-miR-99b	MIMAT0004345
