# Supplementary material for: miR-25 modulates triacylglycerol and lipid accumulation in goat mammary epithelial cells by repressing PGC-1beta
Source: J Anim Sci Biotechnol. 2018 Jun 18;9:48. doi: 10.1186/s40104-018-0262-0 (PMC6004671; doi:10.1186/s40104-018-0262-0)
Supplement: Supplementary file 5 — Table S4. 30 lipid metabolism-associated genes. (XLSX 13 kb) [file 40104_2018_262_MOESM5_ESM.xlsx]

## Sheet: Sheet1
Table S4. 30 lipid metabolism-associated genes.
	Ortholog of target gene	Gene name
1	B3galt2	UDP-Gal:betaGlcNAc beta 1,3-galactosyltransferase, polypeptide 2
2	4932438A13Rik	RIKEN cDNA 4932438A13 gene
3	Cnep1r1	CTD nuclear envelope phosphatase 1 regulatory subunit 1
4	Acox1	acyl-Coenzyme A oxidase 1, palmitoyl
5	Chka	choline kinase alpha
6	Pafah1b1	platelet-activating factor acetylhydrolase, isoform 1b, subunit 1
7	Insig1	insulin induced gene 1
8	Far1	fatty acyl CoA reductase 1
9	Elovl4	elongation of very long chain fatty acids (FEN1/Elo2, SUR4/Elo3, yeast)-like 4
10	Ddhd2	DDHD domain containing 2
11	Nphp3	nephronophthisis 3 (adolescent)
12	Pten	phosphatase and tensin homolog
13	Elovl6	ELOVL family member 6, elongation of long chain fatty acids (yeast)
14	Galnt7	UDP-N-acetyl-alpha-D-galactosamine: polypeptide N-acetylgalactosaminyltransferase 7
15	Reck	reversion-inducing-cysteine-rich protein with kazal motifs
16	Mboat2	membrane bound O-acyltransferase domain containing 2
17	Sorl1	sortilin-related receptor, LDLR class A repeats-containing
18	Prkaa2	protein kinase, AMP-activated, alpha 2 catalytic subunit
19	Npc1	Niemann-Pick type C1
20	Cebpa	CCAAT/enhancer binding protein (C/EBP), alpha
21	Gpc6	glypican 6
22	Prkab2	protein kinase, AMP-activated, beta 2 non-catalytic subunit
23	Mgll	monoglyceride lipase
24	Fut11	fucosyltransferase 11
25	Cntn4	contactin 4
26	Sgms2	sphingomyelin synthase 2
27	Pcsk9	proprotein convertase subtilisin/kexin type 9
28	Pld1	phospholipase D1
29	S1pr1	sphingosine-1-phosphate receptor 1
30	Rab7	RAB7, member RAS oncogene family
